# Supplementary material for: catena-Poly[[[aqua­copper(II)]bis­[μ-bis(3,5-dimethyl-1H-pyrazol-4-yl) selenide]] bis­(tetra­fluorido­borate) bis­(triphenyl­phosphine oxide) monohydrate]
Source: Acta Crystallogr Sect E Struct Rep Online. 2010 Apr 17;66(Pt 5):m527. doi: 10.1107/S1600536810012997 (PMC2979014; doi:10.1107/S1600536810012997)
Supplement: Supplementary file 1 [file e-66-0m527-sup1.cif]

##############################################################################
###                                                                        ###
###        Electronic paper (Acta Crystallographica Section E)             ###
###                                                                        ###
##############################################################################
#                                                                            #
# This CIF contains the data in a paper accepted for publication in Acta     #
# Crystallographica Section E. It conforms to the requirements of Notes      #
# for Authors for Section E, and has been peer reviewed under the auspices   #
# of the IUCr Commission on Journals.                                        #
#                                                                            #
# Full details of the Crystallographic Information File format               #
# are given in the paper "The Crystallographic Information File (CIF):       #
# a New Standard Archive File for Crystallography" by S. R. Hall, F. H.      #
# Allen and I. D. Brown [Acta Cryst. (1991), A47, 655-685].                  #
#                                                                            #
# The current version of the core CIF dictionary is obtainable from          #
# ftp://ftp.iucr.org/pub/cif_core.dic. The current version number is 2.4.    #
#                                                                            #
# Software is freely available for graphical display of the structure(s) in  #
# this CIF.  For information consult the CIF home page http://www.iucr.org/  #
# cif/home.html                                                              #
#                                                                            #
# This file may be used for bona fide research purposes within the           #
# scientific community so long as proper attribution is given to the journal # 
# article from which it was obtained.                                        #
#                                                                            #
##############################################################################
                                             
data_I
_audit_creation_method     SHELXL97
_chemical_name_systematic
;
<i>catena</i>-Poly[[[aquacopper(II)]bis[\m-bis(3,5-dimethyl-1<i>H</i>-
pyrazol-4-yl) selenide] bis(tetrafluoridoborate) bis(triphenylphosphine oxide)
monohydrate]
;
_chemical_name_common     ?
_chemical_formula_moiety
                        'C20 H30 Cu N8 O Se2 2+ , 2B F4 - , 2C18 H15 O P , H2 O'
_chemical_formula_sum     'C56 H64 B2 Cu F8 N8 O5 P2 Se2'
_chemical_formula_iupac
                    '[Cu (C10 H14 N4 Se)2 (H2 O)] (B F4)2 , 2C18 H15 O P , H2 O'
_chemical_formula_weight     1386.17
_chemical_melting_point     ?
_symmetry_cell_setting     monoclinic
_symmetry_space_group_name_H-M     'C 2/c'
_symmetry_space_group_name_Hall     '-C 2yc'
loop_
    _symmetry_equiv_pos_as_xyz
    'x, y, z'
    '-x, y, -z+1/2'
    'x+1/2, y+1/2, z'
    '-x+1/2, y+1/2, -z+1/2'
    '-x, -y, -z'
    'x, -y, z-1/2'
    '-x+1/2, -y+1/2, -z'
    'x+1/2, -y+1/2, z-1/2'
_cell_length_a     21.4560(4)
_cell_length_b     15.3590(4)
_cell_length_c     18.4910(6)
_cell_angle_alpha     90.00
_cell_angle_beta     97.74(2)
_cell_angle_gamma     90.00
_cell_volume     6038.0(3)
_cell_formula_units_Z     4
_cell_measurement_reflns_used     34362
_cell_measurement_theta_min     3.12
_cell_measurement_theta_max     28.50
_cell_measurement_temperature     100(2)
_exptl_crystal_description     needle
_exptl_crystal_colour     green
_exptl_crystal_size_max     0.09
_exptl_crystal_size_mid     0.07
_exptl_crystal_size_min     0.04
_exptl_crystal_density_diffrn     1.525
_exptl_crystal_density_meas     ?
_exptl_crystal_density_method     'not measured'
_exptl_crystal_F_000     2820
_exptl_absorpt_coefficient_mu     1.699
_exptl_absorpt_correction_type     none
_exptl_special_details
;
The H atoms were located from the difference Fourier map and were
constrained to ride on their parent atoms with U~iso~ = 1.2--1.5U~eq~(parent
atom). The highest peak is located 0.90 \%A from atom F3 and the deepest hole
is located 0.67 \%A from atom F2.
;
_diffrn_ambient_temperature     100(2)
_diffrn_radiation_type     MoK\a
_diffrn_radiation_wavelength     0.71073
_diffrn_radiation_source     'fine-focus sealed tube'
_diffrn_radiation_monochromator     graphite
_diffrn_measurement_device_type     'Kuma KM4 CCD area-detector'
_diffrn_measurement_method     \w
_diffrn_detector_area_resol_mean     ?
_diffrn_reflns_number     34362
_diffrn_reflns_av_R_equivalents     0.0446
_diffrn_reflns_av_sigmaI/netI     0.0336
_diffrn_reflns_theta_min     3.12
_diffrn_reflns_theta_max     27.50
_diffrn_reflns_theta_full     25.00
_diffrn_measured_fraction_theta_max     0.995
_diffrn_measured_fraction_theta_full     0.998
_diffrn_reflns_limit_h_min     -27
_diffrn_reflns_limit_h_max     27
_diffrn_reflns_limit_k_min     -19
_diffrn_reflns_limit_k_max     18
_diffrn_reflns_limit_l_min     -24
_diffrn_reflns_limit_l_max     22
_diffrn_standards_number     ?
_diffrn_standards_interval_count     ?
_diffrn_standards_interval_time     ?
_diffrn_standards_decay_%     ?
_refine_special_details
;
Refinement of <i>F</i>^2^ against ALL reflections. The weighted <i>R</i>-factor
wR and goodness of fit <i>S</i> are based on <i>F</i>^2^, conventional
<i>R</i>-factors <i>R</i> are based on <i>F</i>, with <i>F</i> set to zero for
negative <i>F</i>^2^. The threshold expression of <i>F</i>^2^ >
2\s(<i>F</i>^2^) is used only for calculating <i>R</i>-factors(gt) etc. and is
not relevant to the choice of reflections for refinement. <i>R</i>-factors
based on <i>F</i>^2^ are statistically about twice as large as those based on
<i>F</i>, and <i>R</i>- factors based on ALL data will be even larger.
;
_reflns_number_total     6876
_reflns_number_gt     6210
_reflns_threshold_expression     I>2\s(I)
_refine_ls_structure_factor_coef     Fsqd
_refine_ls_matrix_type     full
_refine_ls_R_factor_all     0.0526
_refine_ls_R_factor_gt     0.0426
_refine_ls_wR_factor_gt     0.0790
_refine_ls_wR_factor_ref     0.0823
_refine_ls_goodness_of_fit_ref     1.156
_refine_ls_restrained_S_all     1.156
_refine_ls_number_reflns     6876
_refine_ls_number_parameters     384
_refine_ls_number_restraints     0
_refine_ls_hydrogen_treatment     constr
_refine_ls_weighting_scheme     calc
_refine_ls_weighting_details
       'calc w = 1/[\s^2^(Fo^2^)+(0.0323P)^2^+9.8106P] where P=(Fo^2^+2Fc^2^)/3'
_atom_sites_solution_hydrogens     geom
_atom_sites_solution_primary     direct
_atom_sites_solution_secondary     difmap
_refine_ls_shift/su_max     0.002
_refine_ls_shift/su_mean     0.000
_refine_diff_density_max     0.631
_refine_diff_density_min     -0.378
_refine_ls_extinction_method     none
_refine_ls_extinction_coef     ?
loop_
    _atom_type_symbol
    _atom_type_description
    _atom_type_scat_dispersion_real
    _atom_type_scat_dispersion_imag
    _atom_type_scat_source
    'C' 'C' 0.0033 0.0016
                         'International Tables Vol C Tables 4.2.6.8 and 6.1.1.4'
    'H' 'H' 0.0000 0.0000
                         'International Tables Vol C Tables 4.2.6.8 and 6.1.1.4'
    'N' 'N' 0.0061 0.0033
                         'International Tables Vol C Tables 4.2.6.8 and 6.1.1.4'
    'O' 'O' 0.0106 0.0060
                         'International Tables Vol C Tables 4.2.6.8 and 6.1.1.4'
    'Cu' 'Cu' 0.3201 1.2651
                         'International Tables Vol C Tables 4.2.6.8 and 6.1.1.4'
    'Se' 'Se' -0.0929 2.2259
                         'International Tables Vol C Tables 4.2.6.8 and 6.1.1.4'
    'P' 'P' 0.1023 0.0942
                         'International Tables Vol C Tables 4.2.6.8 and 6.1.1.4'
    'Cl' 'Cl' 0.1484 0.1585
                         'International Tables Vol C Tables 4.2.6.8 and 6.1.1.4'
    'B' 'B' 0.0013 0.0007
                         'International Tables Vol C Tables 4.2.6.8 and 6.1.1.4'
    'F' 'F' 0.0171 0.0103
                         'International Tables Vol C Tables 4.2.6.8 and 6.1.1.4'
_computing_data_collection     'KM-4-CCD (Kuma, 1999)'
_computing_cell_refinement     'KM-4-CCD (Kuma, 1999)'
_computing_data_reduction     'KM-4-CCD (Kuma, 1999)'
_computing_structure_solution     'SHELXS97 (Sheldrick, 2008)'
_computing_structure_refinement     'SHELXL97 (Sheldrick, 2008)'
_computing_molecular_graphics     'ORTEP-3 for Windows (Farrugia, 1997)'
_computing_publication_material     'WinGX (Farrugia, 1999)'
loop_
    _atom_site_type_symbol
    _atom_site_label
    _atom_site_fract_x
    _atom_site_fract_y
    _atom_site_fract_z
    _atom_site_U_iso_or_equiv
    _atom_site_adp_type
    _atom_site_calc_flag
    _atom_site_refinement_flags
    _atom_site_occupancy
    _atom_site_disorder_assembly
    _atom_site_disorder_group
    C C1 0.76965(12) 0.52259(18) 0.58609(14) 0.0230(6) Uani d . 1 . .
    H H1A 0.7463 0.4882 0.6180 0.035 Uiso calc R 1 . .
    H H1B 0.7520 0.5126 0.5351 0.035 Uiso calc R 1 . .
    H H1C 0.7664 0.5845 0.5977 0.035 Uiso calc R 1 . .
    C C2 0.83728(11) 0.49578(16) 0.59738(12) 0.0161(5) Uani d . 1 . .
    C C3 0.87223(11) 0.44383(15) 0.55608(12) 0.0150(5) Uani d . 1 . .
    C C4 0.93294(11) 0.43713(15) 0.59578(12) 0.0140(5) Uani d . 1 . .
    C C5 0.98757(11) 0.38947(16) 0.57328(13) 0.0163(5) Uani d . 1 . .
    H H5A 1.0132 0.4296 0.5485 0.025 Uiso calc R 1 . .
    H H5B 0.9724 0.3421 0.5400 0.025 Uiso calc R 1 . .
    H H5C 1.0131 0.3653 0.6165 0.025 Uiso calc R 1 . .
    C C6 0.97077(12) 0.35740(16) 0.37061(14) 0.0199(5) Uani d . 1 . .
    H H6A 0.9845 0.3431 0.3236 0.030 Uiso calc R 1 . .
    H H6B 0.9494 0.3070 0.3885 0.030 Uiso calc R 1 . .
    H H6C 1.0075 0.3725 0.4059 0.030 Uiso calc R 1 . .
    C C7 0.92668(11) 0.43281(15) 0.36128(12) 0.0142(5) Uani d . 1 . .
    C C8 0.87522(11) 0.45220(15) 0.39826(12) 0.0134(5) Uani d . 1 . .
    C C9 0.84777(11) 0.52685(16) 0.36613(12) 0.0156(5) Uani d . 1 . .
    C C10 0.78973(12) 0.57463(17) 0.37889(14) 0.0207(5) Uani d . 1 . .
    H H10A 0.7855 0.6274 0.3489 0.031 Uiso calc R 1 . .
    H H10B 0.7926 0.5906 0.4305 0.031 Uiso calc R 1 . .
    H H10C 0.7530 0.5372 0.3656 0.031 Uiso calc R 1 . .
    C C11 0.93216(12) 0.04009(16) 0.84170(13) 0.0172(5) Uani d . 1 . .
    C C12 0.97655(13) -0.02714(16) 0.84964(13) 0.0204(5) Uani d . 1 . .
    H H12 1.0177 -0.0166 0.8740 0.024 Uiso calc R 1 . .
    C C13 0.96033(14) -0.10957(17) 0.82184(15) 0.0264(6) Uani d . 1 . .
    H H13 0.9906 -0.1551 0.8269 0.032 Uiso calc R 1 . .
    C C14 0.90039(15) -0.12532(19) 0.78687(15) 0.0326(7) Uani d . 1 . .
    H H14 0.8894 -0.1818 0.7683 0.039 Uiso calc R 1 . .
    C C15 0.85628(15) -0.0592(2) 0.77881(15) 0.0328(7) Uani d . 1 . .
    H H15 0.8151 -0.0704 0.7547 0.039 Uiso calc R 1 . .
    C C16 0.87171(13) 0.02374(18) 0.80581(14) 0.0252(6) Uani d . 1 . .
    H H16 0.8413 0.0690 0.7999 0.030 Uiso calc R 1 . .
    C C17 0.89479(12) 0.09403(16) 0.99831(13) 0.0192(5) Uani d . 1 . .
    H H17 0.9065 0.0365 0.9869 0.023 Uiso calc R 1 . .
    C C18 0.86575(12) 0.10921(18) 1.06015(14) 0.0234(6) Uani d . 1 . .
    H H18 0.8580 0.0620 1.0909 0.028 Uiso calc R 1 . .
    C C19 0.84825(13) 0.19234(19) 1.07704(15) 0.0263(6) Uani d . 1 . .
    H H19 0.8285 0.2024 1.1193 0.032 Uiso calc R 1 . .
    C C20 0.90673(11) 0.16311(15) 0.95319(13) 0.0151(5) Uani d . 1 . .
    C C21 1.07652(13) 0.14666(17) 0.86366(15) 0.0234(6) Uani d . 1 . .
    H H21 1.0631 0.1465 0.8126 0.028 Uiso calc R 1 . .
    C C22 1.11652(13) 0.14863(17) 1.01317(15) 0.0236(6) Uani d . 1 . .
    H H22 1.1304 0.1496 1.0642 0.028 Uiso calc R 1 . .
    C C23 1.05261(12) 0.14969(16) 0.98780(13) 0.0183(5) Uani d . 1 . .
    H H23 1.0228 0.1510 1.0215 0.022 Uiso calc R 1 . .
    C C24 1.03194(12) 0.14881(15) 0.91255(13) 0.0160(5) Uani d . 1 . .
    C C25 1.16016(13) 0.14610(17) 0.96428(16) 0.0262(6) Uani d . 1 . .
    H H25 1.2038 0.1453 0.9819 0.031 Uiso calc R 1 . .
    C C26 0.88851(13) 0.24716(17) 0.97001(15) 0.0244(6) Uani d . 1 . .
    H H26 0.8959 0.2945 0.9392 0.029 Uiso calc R 1 . .
    C C27 0.85963(14) 0.26146(19) 1.03183(16) 0.0311(7) Uani d . 1 . .
    H H27 0.8476 0.3188 1.0434 0.037 Uiso calc R 1 . .
    C C28 1.14020(13) 0.14472(19) 0.88991(16) 0.0283(6) Uani d . 1 . .
    H H28 1.1703 0.1424 0.8567 0.034 Uiso calc R 1 . .
    N N1 0.87644(9) 0.51791(13) 0.65756(10) 0.0159(4) Uani d . 1 . .
    H H1N 0.8655 0.5510 0.6926 0.019 Uiso calc R 1 . .
    N N2 0.93546(9) 0.48303(13) 0.65830(10) 0.0132(4) Uani d . 1 . .
    N N3 0.93111(9) 0.49421(12) 0.30991(10) 0.0130(4) Uani d . 1 . .
    N N4 0.88268(9) 0.55081(13) 0.31437(10) 0.0140(4) Uani d . 1 . .
    H H4N 0.8752 0.5973 0.2867 0.017 Uiso calc R 1 . .
    O O1 1.0000 0.33717(15) 0.7500 0.0184(5) Uani d S 1 . .
    H H1O 0.9810 0.3047 0.7736 0.028 Uiso d R 1 . .
    O O2 0.93330(8) 0.21702(11) 0.81896(9) 0.0200(4) Uani d . 1 . .
    O O1W 0.84524(9) 0.31134(11) 0.72590(10) 0.0238(4) Uani d . 1 . .
    H H1W 0.8041 0.2973 0.7207 0.036 Uiso d R 1 . .
    H H2W 0.8687 0.2652 0.7505 0.036 Uiso d R 1 . .
    Cu Cu1 1.0000 0.48181(3) 0.7500 0.01134(9) Uani d S 1 . .
    Se Se1 0.841882(11) 0.382203(16) 0.468941(12) 0.01567(7) Uani d . 1 . .
    P P1 0.94959(3) 0.14841(4) 0.87644(3) 0.01450(13) Uani d . 1 . .
    B B1 0.71450(15) 0.1759(2) 0.75026(17) 0.0261(7) Uani d . 1 . .
    F F4 0.65217(8) 0.17089(10) 0.76495(9) 0.0292(4) Uani d . 1 . .
    F F3 0.75223(9) 0.21024(12) 0.81081(10) 0.0423(5) Uani d . 1 . .
    F F1 0.73540(9) 0.09284(12) 0.73760(10) 0.0459(5) Uani d . 1 . .
    F F2 0.71809(9) 0.22853(14) 0.68996(10) 0.0503(5) Uani d . 1 . .
loop_
    _atom_site_aniso_label
    _atom_site_aniso_U_11
    _atom_site_aniso_U_22
    _atom_site_aniso_U_33
    _atom_site_aniso_U_12
    _atom_site_aniso_U_13
    _atom_site_aniso_U_23
    C1 0.0159(13) 0.0333(15) 0.0200(13) 0.0052(11) 0.0030(10) -0.0026(11)
    C2 0.0145(12) 0.0212(12) 0.0127(11) 0.0000(10) 0.0028(9) 0.0022(9)
    C3 0.0155(12) 0.0189(12) 0.0111(11) -0.0018(9) 0.0037(9) 0.0021(9)
    C4 0.0172(12) 0.0148(11) 0.0107(11) -0.0012(9) 0.0045(9) 0.0027(9)
    C5 0.0153(12) 0.0201(12) 0.0134(11) 0.0030(10) 0.0014(9) -0.0025(9)
    C6 0.0209(13) 0.0201(13) 0.0197(12) 0.0031(10) 0.0064(10) 0.0033(10)
    C7 0.0136(12) 0.0179(12) 0.0111(11) -0.0026(9) 0.0016(9) -0.0020(9)
    C8 0.0115(11) 0.0179(12) 0.0107(10) -0.0023(9) 0.0015(9) -0.0026(9)
    C9 0.0154(12) 0.0197(12) 0.0116(11) -0.0007(10) 0.0019(9) -0.0018(9)
    C10 0.0175(13) 0.0262(14) 0.0191(12) 0.0042(10) 0.0045(10) -0.0011(10)
    C11 0.0211(13) 0.0197(12) 0.0118(11) -0.0025(10) 0.0053(9) 0.0012(9)
    C12 0.0236(14) 0.0201(13) 0.0184(12) -0.0010(10) 0.0062(10) 0.0004(10)
    C13 0.0363(16) 0.0205(13) 0.0245(13) -0.0015(12) 0.0119(12) -0.0022(11)
    C14 0.048(2) 0.0277(15) 0.0234(14) -0.0133(14) 0.0115(13) -0.0091(12)
    C15 0.0329(17) 0.0432(18) 0.0210(14) -0.0154(14) -0.0015(12) -0.0022(12)
    C16 0.0229(14) 0.0309(15) 0.0213(13) -0.0015(11) 0.0017(11) 0.0016(11)
    C17 0.0187(13) 0.0180(12) 0.0218(13) 0.0002(10) 0.0063(10) 0.0014(10)
    C18 0.0212(14) 0.0280(14) 0.0223(13) -0.0012(11) 0.0078(11) 0.0063(11)
    C19 0.0238(14) 0.0356(16) 0.0217(13) -0.0007(12) 0.0114(11) -0.0048(11)
    C20 0.0120(11) 0.0172(12) 0.0164(11) 0.0012(9) 0.0030(9) 0.0016(9)
    C21 0.0234(14) 0.0269(14) 0.0213(13) 0.0021(11) 0.0084(11) 0.0038(11)
    C22 0.0214(14) 0.0227(13) 0.0252(14) 0.0010(11) -0.0020(11) 0.0023(11)
    C23 0.0180(13) 0.0175(12) 0.0201(12) 0.0005(10) 0.0056(10) 0.0008(9)
    C24 0.0166(12) 0.0127(11) 0.0194(12) 0.0010(9) 0.0045(10) 0.0016(9)
    C25 0.0141(13) 0.0231(13) 0.0408(16) 0.0011(10) 0.0019(11) 0.0076(12)
    C26 0.0254(14) 0.0187(13) 0.0318(15) 0.0015(11) 0.0140(12) 0.0033(11)
    C27 0.0348(17) 0.0221(14) 0.0398(17) 0.0035(12) 0.0177(14) -0.0056(12)
    C28 0.0199(14) 0.0318(15) 0.0359(16) 0.0044(11) 0.0137(12) 0.0100(12)
    N1 0.0150(10) 0.0210(10) 0.0121(9) 0.0046(8) 0.0032(8) -0.0002(8)
    N2 0.0113(10) 0.0175(10) 0.0113(9) 0.0021(8) 0.0029(7) 0.0013(7)
    N3 0.0120(10) 0.0157(10) 0.0114(9) 0.0017(8) 0.0018(7) 0.0006(7)
    N4 0.0138(10) 0.0151(10) 0.0135(9) 0.0026(8) 0.0028(8) 0.0017(7)
    O1 0.0212(13) 0.0162(12) 0.0203(12) 0.000 0.0111(10) 0.000
    O2 0.0196(9) 0.0212(9) 0.0195(9) 0.0008(7) 0.0038(7) 0.0072(7)
    O1W 0.0204(10) 0.0215(9) 0.0283(10) -0.0019(8) -0.0006(8) -0.0022(8)
    Cu1 0.0110(2) 0.0155(2) 0.00792(18) 0.000 0.00246(14) 0.000
    Se1 0.01537(13) 0.02050(13) 0.01152(11) -0.00501(10) 0.00324(8) -0.00052(9)
    P1 0.0146(3) 0.0151(3) 0.0144(3) 0.0005(2) 0.0040(2) 0.0027(2)
    B1 0.0247(17) 0.0276(16) 0.0271(16) -0.0012(13) 0.0066(13) -0.0015(13)
    F4 0.0275(9) 0.0238(8) 0.0369(9) -0.0034(7) 0.0066(7) 0.0056(7)
    F3 0.0413(11) 0.0443(11) 0.0420(10) -0.0186(9) 0.0080(8) -0.0179(8)
    F1 0.0429(11) 0.0384(10) 0.0501(12) 0.0178(9) -0.0167(9) -0.0192(9)
    F2 0.0476(12) 0.0625(13) 0.0447(11) 0.0072(10) 0.0209(9) 0.0234(10)
_geom_special_details
;
All s.u.'s (except the s.u. in the dihedral angle between two l.s. planes) are
estimated using the full covariance matrix. The cell s.u.'s are taken into
account individually in the estimation of s.u.'s in distances, angles and
torsion angles; correlations between s.u.'s in cell parameters are only used
when they are defined by crystal symmetry. An approximate (isotropic)
treatment of cell s.u.'s is used for estimating s.u.'s involving l.s. planes.
;
loop_
    _geom_bond_atom_site_label_1
    _geom_bond_atom_site_label_2
    _geom_bond_site_symmetry_2
    _geom_bond_distance
    _geom_bond_publ_flag
    C1 C2 . 1.496(3) ?
    C1 H1A . 0.9800 ?
    C1 H1B . 0.9800 ?
    C1 H1C . 0.9800 ?
    C2 N1 . 1.345(3) ?
    C2 C3 . 1.392(3) ?
    C3 C4 . 1.410(3) ?
    C3 Se1 . 1.906(2) ?
    C4 N2 . 1.349(3) ?
    C4 C5 . 1.488(3) ?
    C5 H5A . 0.9800 ?
    C5 H5B . 0.9800 ?
    C5 H5C . 0.9800 ?
    C6 C7 . 1.491(3) ?
    C6 H6A . 0.9800 ?
    C6 H6B . 0.9800 ?
    C6 H6C . 0.9800 ?
    C7 N3 . 1.351(3) ?
    C7 C8 . 1.407(3) ?
    C8 C9 . 1.386(3) ?
    C8 Se1 . 1.905(2) ?
    C9 N4 . 1.344(3) ?
    C9 C10 . 1.491(3) ?
    C10 H10A . 0.9800 ?
    C10 H10B . 0.9800 ?
    C10 H10C . 0.9800 ?
    C11 C16 . 1.398(4) ?
    C11 C12 . 1.399(4) ?
    C11 P1 . 1.804(2) ?
    C12 C13 . 1.393(4) ?
    C12 H12 . 0.9500 ?
    C13 C14 . 1.381(4) ?
    C13 H13 . 0.9500 ?
    C14 C15 . 1.383(4) ?
    C14 H14 . 0.9500 ?
    C15 C16 . 1.391(4) ?
    C15 H15 . 0.9500 ?
    C16 H16 . 0.9500 ?
    C17 C18 . 1.394(3) ?
    C17 C20 . 1.395(3) ?
    C17 H17 . 0.9500 ?
    C18 C19 . 1.378(4) ?
    C18 H18 . 0.9500 ?
    C19 C27 . 1.393(4) ?
    C19 H19 . 0.9500 ?
    C20 C26 . 1.396(3) ?
    C20 P1 . 1.806(2) ?
    C21 C28 . 1.387(4) ?
    C21 C24 . 1.402(3) ?
    C21 H21 . 0.9500 ?
    C22 C25 . 1.387(4) ?
    C22 C23 . 1.388(4) ?
    C22 H22 . 0.9500 ?
    C23 C24 . 1.402(3) ?
    C23 H23 . 0.9500 ?
    C24 P1 . 1.803(3) ?
    C25 C28 . 1.384(4) ?
    C25 H25 . 0.9500 ?
    C26 C27 . 1.389(4) ?
    C26 H26 . 0.9500 ?
    C27 H27 . 0.9500 ?
    C28 H28 . 0.9500 ?
    N1 N2 . 1.373(3) ?
    N1 H1N . 0.8800 ?
    N2 Cu1 . 2.0397(19) ?
    N3 N4 . 1.366(3) ?
    N3 Cu1 5_766 1.9971(19) ?
    N4 H4N . 0.8800 ?
    O1 Cu1 . 2.222(2) ?
    O1 H1O . 0.8082 ?
    O2 P1 . 1.5040(17) ?
    O1W H1W . 0.9003 ?
    O1W H2W . 0.9489 ?
    Cu1 N3 6_566 1.9971(19) ?
    Cu1 N3 5_766 1.9971(19) ?
    Cu1 N2 2_756 2.0397(19) ?
    B1 F1 . 1.383(4) ?
    B1 F2 . 1.387(4) ?
    B1 F3 . 1.394(4) ?
    B1 F4 . 1.402(4) ?
loop_
    _geom_angle_atom_site_label_1
    _geom_angle_atom_site_label_2
    _geom_angle_atom_site_label_3
    _geom_angle_site_symmetry_1
    _geom_angle_site_symmetry_3
    _geom_angle
    _geom_angle_publ_flag
    C2 C1 H1A . . 109.5 ?
    C2 C1 H1B . . 109.5 ?
    H1A C1 H1B . . 109.5 ?
    C2 C1 H1C . . 109.5 ?
    H1A C1 H1C . . 109.5 ?
    H1B C1 H1C . . 109.5 ?
    N1 C2 C3 . . 106.0(2) ?
    N1 C2 C1 . . 122.2(2) ?
    C3 C2 C1 . . 131.7(2) ?
    C2 C3 C4 . . 106.5(2) ?
    C2 C3 Se1 . . 126.91(18) ?
    C4 C3 Se1 . . 126.17(17) ?
    N2 C4 C3 . . 109.6(2) ?
    N2 C4 C5 . . 123.7(2) ?
    C3 C4 C5 . . 126.7(2) ?
    C4 C5 H5A . . 109.5 ?
    C4 C5 H5B . . 109.5 ?
    H5A C5 H5B . . 109.5 ?
    C4 C5 H5C . . 109.5 ?
    H5A C5 H5C . . 109.5 ?
    H5B C5 H5C . . 109.5 ?
    C7 C6 H6A . . 109.5 ?
    C7 C6 H6B . . 109.5 ?
    H6A C6 H6B . . 109.5 ?
    C7 C6 H6C . . 109.5 ?
    H6A C6 H6C . . 109.5 ?
    H6B C6 H6C . . 109.5 ?
    N3 C7 C8 . . 109.2(2) ?
    N3 C7 C6 . . 121.3(2) ?
    C8 C7 C6 . . 129.5(2) ?
    C9 C8 C7 . . 106.4(2) ?
    C9 C8 Se1 . . 125.73(18) ?
    C7 C8 Se1 . . 127.30(18) ?
    N4 C9 C8 . . 106.6(2) ?
    N4 C9 C10 . . 122.4(2) ?
    C8 C9 C10 . . 130.9(2) ?
    C9 C10 H10A . . 109.5 ?
    C9 C10 H10B . . 109.5 ?
    H10A C10 H10B . . 109.5 ?
    C9 C10 H10C . . 109.5 ?
    H10A C10 H10C . . 109.5 ?
    H10B C10 H10C . . 109.5 ?
    C16 C11 C12 . . 119.5(2) ?
    C16 C11 P1 . . 118.0(2) ?
    C12 C11 P1 . . 122.53(19) ?
    C13 C12 C11 . . 120.0(3) ?
    C13 C12 H12 . . 120.0 ?
    C11 C12 H12 . . 120.0 ?
    C14 C13 C12 . . 120.2(3) ?
    C14 C13 H13 . . 119.9 ?
    C12 C13 H13 . . 119.9 ?
    C13 C14 C15 . . 120.2(3) ?
    C13 C14 H14 . . 119.9 ?
    C15 C14 H14 . . 119.9 ?
    C14 C15 C16 . . 120.5(3) ?
    C14 C15 H15 . . 119.7 ?
    C16 C15 H15 . . 119.7 ?
    C15 C16 C11 . . 119.7(3) ?
    C15 C16 H16 . . 120.2 ?
    C11 C16 H16 . . 120.2 ?
    C18 C17 C20 . . 120.1(2) ?
    C18 C17 H17 . . 119.9 ?
    C20 C17 H17 . . 119.9 ?
    C19 C18 C17 . . 120.4(2) ?
    C19 C18 H18 . . 119.8 ?
    C17 C18 H18 . . 119.8 ?
    C18 C19 C27 . . 119.7(2) ?
    C18 C19 H19 . . 120.2 ?
    C27 C19 H19 . . 120.2 ?
    C17 C20 C26 . . 119.4(2) ?
    C17 C20 P1 . . 121.94(18) ?
    C26 C20 P1 . . 118.57(18) ?
    C28 C21 C24 . . 120.0(2) ?
    C28 C21 H21 . . 120.0 ?
    C24 C21 H21 . . 120.0 ?
    C25 C22 C23 . . 120.2(2) ?
    C25 C22 H22 . . 119.9 ?
    C23 C22 H22 . . 119.9 ?
    C22 C23 C24 . . 120.1(2) ?
    C22 C23 H23 . . 120.0 ?
    C24 C23 H23 . . 120.0 ?
    C21 C24 C23 . . 119.2(2) ?
    C21 C24 P1 . . 118.74(19) ?
    C23 C24 P1 . . 122.04(19) ?
    C28 C25 C22 . . 120.2(3) ?
    C28 C25 H25 . . 119.9 ?
    C22 C25 H25 . . 119.9 ?
    C27 C26 C20 . . 119.9(2) ?
    C27 C26 H26 . . 120.0 ?
    C20 C26 H26 . . 120.0 ?
    C26 C27 C19 . . 120.5(3) ?
    C26 C27 H27 . . 119.8 ?
    C19 C27 H27 . . 119.8 ?
    C25 C28 C21 . . 120.4(2) ?
    C25 C28 H28 . . 119.8 ?
    C21 C28 H28 . . 119.8 ?
    C2 N1 N2 . . 112.47(19) ?
    C2 N1 H1N . . 123.8 ?
    N2 N1 H1N . . 123.8 ?
    C4 N2 N1 . . 105.36(18) ?
    C4 N2 Cu1 . . 130.69(16) ?
    N1 N2 Cu1 . . 122.26(14) ?
    C7 N3 N4 . . 105.99(18) ?
    C7 N3 Cu1 . 5_766 130.26(16) ?
    N4 N3 Cu1 . 5_766 122.83(14) ?
    C9 N4 N3 . . 111.75(19) ?
    C9 N4 H4N . . 124.1 ?
    N3 N4 H4N . . 124.1 ?
    Cu1 O1 H1O . . 128.2 ?
    H1W O1W H2W . . 108.7 ?
    N3 Cu1 N3 6_566 5_766 158.75(11) ?
    N3 Cu1 N2 6_566 . 89.38(8) ?
    N3 Cu1 N2 5_766 . 90.43(8) ?
    N3 Cu1 N2 6_566 2_756 90.43(8) ?
    N3 Cu1 N2 5_766 2_756 89.38(8) ?
    N2 Cu1 N2 . 2_756 178.95(11) ?
    N3 Cu1 O1 6_566 . 100.62(6) ?
    N3 Cu1 O1 5_766 . 100.62(6) ?
    N2 Cu1 O1 . . 90.53(6) ?
    N2 Cu1 O1 2_756 . 90.53(6) ?
    C8 Se1 C3 . . 100.52(10) ?
    O2 P1 C24 . . 112.46(11) ?
    O2 P1 C11 . . 112.16(11) ?
    C24 P1 C11 . . 106.30(11) ?
    O2 P1 C20 . . 111.92(11) ?
    C24 P1 C20 . . 106.62(11) ?
    C11 P1 C20 . . 106.98(11) ?
    F1 B1 F2 . . 110.3(2) ?
    F1 B1 F3 . . 108.6(3) ?
    F2 B1 F3 . . 109.7(3) ?
    F1 B1 F4 . . 108.7(2) ?
    F2 B1 F4 . . 110.2(2) ?
    F3 B1 F4 . . 109.3(2) ?
loop_
    _geom_torsion_atom_site_label_1
    _geom_torsion_atom_site_label_2
    _geom_torsion_atom_site_label_3
    _geom_torsion_atom_site_label_4
    _geom_torsion_site_symmetry_1
    _geom_torsion_site_symmetry_2
    _geom_torsion_site_symmetry_3
    _geom_torsion_site_symmetry_4
    _geom_torsion
    _geom_torsion_publ_flag
    N1 C2 C3 C4 . . . . 0.3(3) ?
    C1 C2 C3 C4 . . . . -176.6(3) ?
    N1 C2 C3 Se1 . . . . 173.45(17) ?
    C1 C2 C3 Se1 . . . . -3.4(4) ?
    C2 C3 C4 N2 . . . . -0.3(3) ?
    Se1 C3 C4 N2 . . . . -173.53(16) ?
    C2 C3 C4 C5 . . . . -178.8(2) ?
    Se1 C3 C4 C5 . . . . 8.0(3) ?
    N3 C7 C8 C9 . . . . 1.3(3) ?
    C6 C7 C8 C9 . . . . -176.6(2) ?
    N3 C7 C8 Se1 . . . . 173.23(16) ?
    C6 C7 C8 Se1 . . . . -4.7(4) ?
    C7 C8 C9 N4 . . . . -1.6(3) ?
    Se1 C8 C9 N4 . . . . -173.66(16) ?
    C7 C8 C9 C10 . . . . 175.6(2) ?
    Se1 C8 C9 C10 . . . . 3.5(4) ?
    C16 C11 C12 C13 . . . . 0.0(4) ?
    P1 C11 C12 C13 . . . . 179.83(19) ?
    C11 C12 C13 C14 . . . . -0.5(4) ?
    C12 C13 C14 C15 . . . . 0.5(4) ?
    C13 C14 C15 C16 . . . . -0.1(4) ?
    C14 C15 C16 C11 . . . . -0.4(4) ?
    C12 C11 C16 C15 . . . . 0.4(4) ?
    P1 C11 C16 C15 . . . . -179.4(2) ?
    C20 C17 C18 C19 . . . . 0.4(4) ?
    C17 C18 C19 C27 . . . . 0.1(4) ?
    C18 C17 C20 C26 . . . . -0.9(4) ?
    C18 C17 C20 P1 . . . . 175.1(2) ?
    C25 C22 C23 C24 . . . . -0.4(4) ?
    C28 C21 C24 C23 . . . . 0.5(4) ?
    C28 C21 C24 P1 . . . . -178.4(2) ?
    C22 C23 C24 C21 . . . . 0.2(4) ?
    C22 C23 C24 P1 . . . . 179.02(19) ?
    C23 C22 C25 C28 . . . . 0.1(4) ?
    C17 C20 C26 C27 . . . . 0.9(4) ?
    P1 C20 C26 C27 . . . . -175.2(2) ?
    C20 C26 C27 C19 . . . . -0.5(4) ?
    C18 C19 C27 C26 . . . . -0.1(5) ?
    C22 C25 C28 C21 . . . . 0.6(4) ?
    C24 C21 C28 C25 . . . . -0.9(4) ?
    C3 C2 N1 N2 . . . . -0.2(3) ?
    C1 C2 N1 N2 . . . . 177.0(2) ?
    C3 C4 N2 N1 . . . . 0.2(2) ?
    C5 C4 N2 N1 . . . . 178.7(2) ?
    C3 C4 N2 Cu1 . . . . 165.24(16) ?
    C5 C4 N2 Cu1 . . . . -16.2(3) ?
    C2 N1 N2 C4 . . . . 0.0(3) ?
    C2 N1 N2 Cu1 . . . . -166.62(16) ?
    C8 C7 N3 N4 . . . . -0.5(2) ?
    C6 C7 N3 N4 . . . . 177.6(2) ?
    C8 C7 N3 Cu1 . . . 5_766 168.54(16) ?
    C6 C7 N3 Cu1 . . . 5_766 -13.4(3) ?
    C8 C9 N4 N3 . . . . 1.3(3) ?
    C10 C9 N4 N3 . . . . -176.2(2) ?
    C7 N3 N4 C9 . . . . -0.5(2) ?
    Cu1 N3 N4 C9 5_766 . . . -170.57(15) ?
    C4 N2 Cu1 N3 . . . 6_566 -146.4(2) ?
    N1 N2 Cu1 N3 . . . 6_566 16.47(17) ?
    C4 N2 Cu1 N3 . . . 5_766 54.8(2) ?
    N1 N2 Cu1 N3 . . . 5_766 -142.28(17) ?
    C4 N2 Cu1 O1 . . . . -45.8(2) ?
    N1 N2 Cu1 O1 . . . . 117.09(17) ?
    C9 C8 Se1 C3 . . . . -84.4(2) ?
    C7 C8 Se1 C3 . . . . 105.1(2) ?
    C2 C3 Se1 C8 . . . . 106.5(2) ?
    C4 C3 Se1 C8 . . . . -81.6(2) ?
    C21 C24 P1 O2 . . . . -51.1(2) ?
    C23 C24 P1 O2 . . . . 130.0(2) ?
    C21 C24 P1 C11 . . . . 72.0(2) ?
    C23 C24 P1 C11 . . . . -106.8(2) ?
    C21 C24 P1 C20 . . . . -174.10(19) ?
    C23 C24 P1 C20 . . . . 7.0(2) ?
    C16 C11 P1 O2 . . . . -52.4(2) ?
    C12 C11 P1 O2 . . . . 127.8(2) ?
    C16 C11 P1 C24 . . . . -175.71(19) ?
    C12 C11 P1 C24 . . . . 4.5(2) ?
    C16 C11 P1 C20 . . . . 70.7(2) ?
    C12 C11 P1 C20 . . . . -109.1(2) ?
    C17 C20 P1 O2 . . . . 155.2(2) ?
    C26 C20 P1 O2 . . . . -28.8(2) ?
    C17 C20 P1 C24 . . . . -81.5(2) ?
    C26 C20 P1 C24 . . . . 94.6(2) ?
    C17 C20 P1 C11 . . . . 31.9(2) ?
    C26 C20 P1 C11 . . . . -152.0(2) ?
loop_
    _geom_hbond_atom_site_label_D
    _geom_hbond_atom_site_label_H
    _geom_hbond_atom_site_label_A
    _geom_hbond_site_symmetry_A
    _geom_hbond_distance_DH
    _geom_hbond_distance_HA
    _geom_hbond_distance_DA
    _geom_hbond_angle_DHA
    O1W H1W F2 . 0.90 2.14 3.002(3) 161.0
    O1W H1W F3 . 0.90 2.51 3.115(3) 124.8
    O1W H2W O2 . 0.95 1.90 2.785(3) 154.7
    O1 H1O O2 . 0.81 1.95 2.752(2) 172.5
    N1 H1N F4 4_656 0.88 2.06 2.861(3) 151.6
    N4 H4N O1W 6_565 0.88 1.86 2.730(3) 170.1
data_global
_journal_date_recd_electronic     2010-03-01
_journal_date_accepted     2010-04-07
_journal_name_full     'Acta Crystallographica, Section E'
_journal_year     2010
_journal_volume     66
_journal_issue      5
_journal_page_first     m527
_journal_page_last     m527
_journal_paper_category     QM
_journal_coeditor_code     DS2023
_publ_contact_author_name     'Seredyuk, Maksym'
_publ_contact_author_address
;
National Taras Shevchenko University
Department of Chemistry
Volodymyrska Street 64
01601 Kyiv
Ukraine
;
_publ_contact_author_email     mcs@univ.kiev.ua
_publ_contact_author_fax     '+380442393393'
_publ_contact_author_phone     '+380442393393'
_publ_section_title
;\
<i>catena</i>-Poly[[[aquacopper(II)]bis[\m-bis(3,5-dimethyl-1<i>H</i>-pyrazol-\
4-yl) selenide] bis(tetrafluoridoborate) bis(triphenylphosphine oxide)
monohydrate]
;
loop_
    _publ_author_name
    _publ_author_address
    'Seredyuk, Maksym'
;
Department of Chemistry
National Taras Shevchenko University
Volodymyrska Street 64
01601 Kyiv
Ukraine
;
    'Znovjyak, Kateryna O.'
;
Department of Chemistry
National Taras Shevchenko University
Volodymyrska Street 64
01601 Kyiv
Ukraine
;
    'Moroz, Yurii S.'
;
Department of Chemistry
National Taras Shevchenko University
Volodymyrska Street 64
01601 Kyiv
Ukraine
;
    'Pavlenko, Vadim A.'
;
Department of Chemistry
National Taras Shevchenko University
Volodymyrska Street 64
01601 Kyiv
Ukraine
;
    'Fritsky, Igor O.'
;
Department of Chemistry
National Taras Shevchenko University
Volodymyrska Street 64
01601 Kyiv
Ukraine
;
