# Supplementary material for: catena-Poly[[[aqua­copper(II)]bis­[μ-bis(3,5-dimethyl-1H-pyrazol-4-yl) selenide]] bis­(tetra­fluorido­borate) bis­(triphenyl­phosphine oxide) monohydrate]
Source: Acta Crystallogr Sect E Struct Rep Online. 2010 Apr 17;66(Pt 5):m527. doi: 10.1107/S1600536810012997 (PMC2979014; doi:10.1107/S1600536810012997)
Supplement: Supplementary file 2 [file e-66-0m527-Isup2.hkl]

#
# h,k,l, Fc-squared, Fo-squared, sigma(Fo-squared) and status flag
#
data_I
_shelx_title ' 11 in C2/c'
_shelx_refln_list_code          4
_shelx_F_calc_maximum      579.15
_exptl_crystal_F_000      2820.00
_reflns_d_resolution_high  0.7697
 
loop_
 _symmetry_equiv_pos_as_xyz
 'x, y, z'
 '-x, y, -z+1/2'
 'x+1/2, y+1/2, z'
 '-x+1/2, y+1/2, -z+1/2'
 '-x, -y, -z'
 'x, -y, z-1/2'
 '-x+1/2, -y+1/2, -z'
 'x+1/2, -y+1/2, z-1/2'
 
_cell_length_a    21.4560
_cell_length_b    15.3590
_cell_length_c    18.4910
_cell_angle_alpha  90.000
_cell_angle_beta   97.744
_cell_angle_gamma  90.000
 
_shelx_F_squared_multiplier     1.000
 
loop_
 _refln_index_h
 _refln_index_k
 _refln_index_l
 _refln_F_squared_calc
 _refln_F_squared_meas
 _refln_F_squared_sigma
 _refln_observed_status
   4   0   0   131474.22   143991.52   2937.14 o
   6   0   0    41715.66    38606.15   1245.99 o
   8   0   0    63859.07    62829.79   2462.16 o
  10   0   0   152766.69   173978.23   7038.84 o
  12   0   0    22198.52    20375.75    720.25 o
  14   0   0    59114.86    59891.55   2748.61 o
  16   0   0     2039.33     1962.79    155.07 o
  18   0   0    35430.24    33526.43   2833.11 o
  20   0   0    12847.91    12811.55    988.99 o
  22   0   0    16083.21    15275.29   1078.48 o
  24   0   0     2829.73     2499.63    521.65 o
  26   0   0    11244.44    12471.13    905.62 o
   3   1   0    48895.32    48917.68   2479.74 o
   5   1   0    67543.86    72236.91    959.55 o
   7   1   0    36575.94    34582.26    898.95 o
   9   1   0     4343.78     4391.70    127.83 o
  11   1   0     2148.64     1988.06    115.49 o
  13   1   0    96442.42    97179.48   3580.04 o
  15   1   0     1676.68     1632.92     89.06 o
  17   1   0     7090.00     6929.61    219.81 o
  19   1   0    13225.27    12652.34    723.79 o
  21   1   0     6566.94     5808.65    270.22 o
  23   1   0     1406.13     1385.69    221.57 o
  25   1   0    18741.50    18097.15    777.77 o
  27   1   0     1585.51     1439.42    292.97 o
   2   2   0    35044.11    36778.84   1052.01 o
   4   2   0     1096.08     1011.71     55.76 o
   6   2   0     2459.74     2165.22     59.83 o
   8   2   0    13745.15    13330.51    108.30 o
  10   2   0     6868.62     6115.19    108.44 o
  12   2   0     2422.49     1875.28     59.36 o
  14   2   0     9400.68     9519.60    309.14 o
  16   2   0    19304.52    19242.79    360.19 o
  18   2   0     3556.98     3384.50    136.01 o
  20   2   0     3579.73     2809.21    164.13 o
  22   2   0       11.86      222.54    176.58 o
  24   2   0     1750.86     1729.98    252.53 o
  26   2   0     1976.96     1658.34    288.67 o
   1   3   0   154877.33   167123.67   1628.92 o
   3   3   0    22459.13    24205.96    153.03 o
   5   3   0    63225.80    65569.90   2146.42 o
   7   3   0    36738.40    38120.82    967.95 o
   9   3   0     2803.45     2139.52     56.29 o
  11   3   0      230.29      526.65     60.06 o
  13   3   0     5193.39     4276.03    119.15 o
  15   3   0    19769.01    20253.99    555.92 o
  17   3   0    36597.01    34879.45   1126.05 o
  19   3   0       22.11      355.76    113.55 o
  21   3   0     5555.55     4898.06    494.66 o
  23   3   0     6719.33     6806.50    505.64 o
  25   3   0      126.60      434.63    222.97 o
  27   3   0       53.94     1200.86    538.48 o
   0   4   0    51550.88    51437.95    393.15 o
   2   4   0     1174.07     1288.31     52.00 o
   4   4   0    17398.61    16960.86    158.82 o
   6   4   0    38010.34    36111.82    735.78 o
   8   4   0    14427.96    13354.46    187.97 o
  10   4   0    44650.38    41836.73    805.09 o
  12   4   0      667.57      725.71     71.32 o
  14   4   0     9780.33     9569.62    334.92 o
  16   4   0    61499.36    58314.66   1695.25 o
  18   4   0      489.60      580.44    112.39 o
  20   4   0    10095.94    10196.75    465.32 o
  22   4   0     3413.95     3741.43    192.10 o
  24   4   0      122.04      605.64    240.32 o
  26   4   0      154.34       24.72    218.23 o
   1   5   0     9188.28     9211.35    127.37 o
   3   5   0     5149.39     4404.66     97.28 o
   5   5   0      713.18      749.36     51.60 o
   7   5   0      581.32      787.19     68.40 o
   9   5   0    19244.00    17602.78    223.82 o
  11   5   0      253.15      354.59     77.18 o
  13   5   0     2900.70     2932.66    125.92 o
  15   5   0    15070.88    14631.54    367.61 o
  17   5   0     3884.94     3739.45    181.05 o
  19   5   0       66.48      279.22    119.45 o
  21   5   0     5997.10     5845.54    305.77 o
  23   5   0     6802.62     7355.93    314.94 o
  25   5   0     1011.73     1075.53    649.38 o
   0   6   0    64497.47    67972.74    969.44 o
   2   6   0    65268.76    66963.54    940.00 o
   4   6   0     3010.19     2842.13     95.65 o
   6   6   0    18018.99    18836.57    246.75 o
   8   6   0      355.15      473.30     66.39 o
  10   6   0     2625.50     3006.72     95.57 o
  12   6   0     2945.10     2768.78     99.58 o
  14   6   0     3422.82     3626.11    181.83 o
  16   6   0     1075.62     1112.56    110.93 o
  18   6   0     2182.07     1914.44    180.60 o
  20   6   0     4935.23     5398.43    312.27 o
  22   6   0     2687.62     2708.34    205.58 o
  24   6   0      659.61      858.59    263.49 o
   1   7   0     1458.70     1846.05     68.12 o
   3   7   0      163.60      439.88     66.22 o
   5   7   0    10410.12    10919.20    264.19 o
   7   7   0    35992.28    34948.39    493.78 o
   9   7   0     2008.63     1962.96     90.73 o
  11   7   0    17765.14    16980.68    351.19 o
  13   7   0    30127.48    30388.31    718.68 o
  15   7   0       31.08      379.27    122.65 o
  17   7   0        6.64      367.44    125.57 o
  19   7   0     2826.88     2580.56    330.67 o
  21   7   0       48.62      425.72    247.82 o
  23   7   0     3723.98     3953.86    252.71 o
  25   7   0     1578.23     1427.73    382.25 o
   0   8   0    62669.41    59268.50   1326.80 o
   2   8   0     7996.64     8558.50    159.25 o
   4   8   0       72.65      159.38     64.67 o
   6   8   0    26171.51    25227.22    448.79 o
   8   8   0      194.71      356.53     88.72 o
  10   8   0     7087.42     7034.81    186.69 o
  12   8   0    10661.64     9474.46    271.27 o
  14   8   0       50.98      426.50    109.55 o
  16   8   0     4179.03     4591.92    171.05 o
  18   8   0     9229.26     9577.86    214.47 o
  20   8   0     4756.26     4721.13    335.04 o
  22   8   0     1095.94     1102.46    246.43 o
  24   8   0      659.16      837.79    238.74 o
   1   9   0    14878.99    13955.60    338.69 o
   3   9   0     5596.87     4552.08    107.34 o
   5   9   0    14336.46    14480.11    270.43 o
   7   9   0     6418.57     6581.68    146.60 o
   9   9   0    17132.95    17649.71    192.83 o
  11   9   0      216.58      231.98     94.33 o
  13   9   0    26507.96    26700.45    749.81 o
  15   9   0     6305.43     6476.62    161.23 o
  17   9   0       40.45      321.79    130.78 o
  19   9   0    14236.60    15480.65    411.94 o
  21   9   0      419.46      427.12    234.25 o
  23   9   0      840.94      974.65    282.52 o
   0  10   0     1334.10     1642.02    174.37 o
   2  10   0    18101.68    17517.90    257.71 o
   4  10   0     4041.92     3745.05    188.15 o
   6  10   0     7016.27     7172.22    158.90 o
   8  10   0     1415.72     1437.37    216.55 o
  10  10   0       36.84      391.34    102.84 o
  12  10   0    29542.10    28693.23    606.59 o
  14  10   0      671.87      639.76    125.36 o
  16  10   0     1534.34     1566.21    172.18 o
  18  10   0      629.31      856.61    202.93 o
  20  10   0      730.10      810.38    212.61 o
  22  10   0     2166.49     1996.80    293.85 o
   1  11   0    11214.24    11421.24    154.11 o
   3  11   0     3948.18     3747.13    111.37 o
   5  11   0      968.09      949.62    112.23 o
   7  11   0     5411.62     5357.08    142.98 o
   9  11   0     5751.99     5493.19    136.03 o
  11  11   0       36.12      307.72    106.77 o
  13  11   0     3037.39     2845.32    157.54 o
  15  11   0     1313.15     1344.03    177.63 o
  17  11   0     2011.21     1848.87    188.02 o
  19  11   0     1189.82     1259.29    220.58 o
  21  11   0      234.39      434.42    209.62 o
  23  11   0       30.61      251.17    369.82 o
   0  12   0     4126.80     3853.71    243.71 o
   2  12   0     1952.03     1794.69    102.53 o
   4  12   0     6786.28     6613.87    205.37 o
   6  12   0     6108.02     5962.39    148.17 o
   8  12   0      175.18      336.50    118.49 o
  10  12   0    10759.17    10969.50    236.81 o
  12  12   0     2383.29     3041.18    173.59 o
  14  12   0       10.02      237.28    148.74 o
  16  12   0     2118.35     2205.70    189.02 o
  18  12   0       75.76      333.72    186.73 o
  20  12   0       28.52      310.08    193.77 o
  22  12   0     5012.01     4500.55    585.90 o
   1  13   0     9608.78     9510.34    183.69 o
   3  13   0    10370.90     9454.27    304.92 o
   5  13   0       44.42      341.96    123.04 o
   7  13   0     9928.81     9518.16    178.22 o
   9  13   0    15869.21    16824.44    265.33 o
  11  13   0      883.79      852.27    146.16 o
  13  13   0     1080.70     1229.22    166.63 o
  15  13   0     6334.26     6426.20    262.93 o
  17  13   0       82.60      454.57    267.75 o
  19  13   0    11125.99    11463.09    452.64 o
   0  14   0       57.83      176.49    181.86 o
   2  14   0     5969.63     5789.57    196.23 o
   4  14   0     5909.78     5621.28    188.38 o
   6  14   0    14608.07    14532.01    286.01 o
   8  14   0     8537.23     7818.68    221.82 o
  10  14   0      155.79      278.66    164.24 o
  12  14   0     3040.95     2945.76    199.15 o
  14  14   0        3.77      390.08    193.35 o
  16  14   0     4980.94     4848.61    335.40 o
  18  14   0      270.91      790.22    280.78 o
   1  15   0      908.04     1125.63    197.32 o
   3  15   0      355.22      439.18    153.18 o
   5  15   0     2456.88     2698.75    164.58 o
   7  15   0     1499.36     1321.02    137.44 o
   9  15   0      834.77      958.87    177.27 o
  11  15   0      222.47      321.26    159.91 o
  13  15   0      557.07      578.24    179.15 o
  15  15   0       66.66      344.56    199.31 o
  17  15   0      187.91      415.32    281.15 o
   0  16   0       61.42      204.36    270.40 o
   2  16   0     4892.53     5048.30    215.21 o
   4  16   0    12344.33    12414.14    289.84 o
   6  16   0     5904.37     5981.06    194.07 o
   8  16   0       12.32      300.15    159.20 o
  10  16   0     1394.92     1662.32    242.11 o
  12  16   0     2608.06     2608.96    354.17 o
  14  16   0     1684.13     1810.89    237.96 o
  16  16   0     3513.69     4502.08    588.96 o
   1  17   0    20896.37    20915.65    360.57 o
   3  17   0     7913.95     8518.60    277.00 o
   5  17   0      224.71      555.93    174.38 o
   7  17   0     1069.52     1266.85    192.26 o
   9  17   0    14952.20    14903.40    275.53 o
  11  17   0     2873.27     2665.50    227.08 o
  13  17   0     2473.26     2492.76    271.11 o
   0  18   0      899.79     1182.50    369.44 o
   2  18   0     1123.36     1244.62    230.80 o
   4  18   0     3331.73     3401.72    278.13 o
   6  18   0      684.94      586.85    191.99 o
   8  18   0      237.44      496.84    225.75 o
  10  18   0      850.92     1041.73    236.66 o
   1  19   0      979.08     1115.56    259.49 o
   3  19   0      189.72      391.49    231.26 o
   5  19   0      376.58      591.29    221.83 o
   7  19   0      273.12      420.88    189.89 o
 -27   1   1     1803.36     1669.35    218.98 o
 -25   1   1      837.92     1000.97    316.46 o
 -23   1   1     6305.86     5842.52    286.79 o
 -21   1   1     3639.21     3484.89    166.38 o
 -19   1   1     2704.39     3173.37    181.82 o
 -17   1   1      215.52      214.41    101.79 o
 -15   1   1    35929.67    35961.63   1093.23 o
 -13   1   1     1230.66     1163.27     56.59 o
 -11   1   1      883.52      727.79     61.00 o
  -9   1   1       76.37      244.66     46.94 o
  -7   1   1    29499.46    29454.93    417.83 o
  -5   1   1    29912.55    29813.47    557.44 o
  -3   1   1    35054.02    35701.18    450.75 o
   3   1   1    23345.61    23588.28    232.71 o
   5   1   1      485.81     4856.01   2167.94 o
   7   1   1    48341.98    50036.70   1638.37 o
   9   1   1    25064.73    26604.09    681.05 o
  11   1   1    17693.30    17153.15    401.99 o
  13   1   1     5287.97     5304.94    173.04 o
  15   1   1      811.19      751.28     87.71 o
  17   1   1    14331.14    13520.49    579.27 o
  19   1   1      420.60      377.86    135.35 o
  21   1   1      229.81      167.60    229.31 o
  23   1   1     8907.83     8577.64    295.28 o
  25   1   1     1420.47     1683.18    348.05 o
  27   1   1     3349.03     3655.57    338.00 o
 -26   2   1     3746.31     3391.47    396.26 o
 -24   2   1     1717.83     1634.27    228.99 o
 -22   2   1     3814.57     4087.44    221.50 o
 -20   2   1     9950.30     9906.18    209.32 o
 -18   2   1     6403.47     6612.00    176.96 o
 -16   2   1        3.37      351.67     96.23 o
 -14   2   1    16945.00    16542.90    449.12 o
 -12   2   1    15278.33    15331.66    388.48 o
 -10   2   1     6358.90     6303.22    152.45 o
  -8   2   1    79518.95    80308.44   1057.56 o
  -6   2   1     5026.08     5138.48     94.98 o
  -4   2   1     6915.80     6623.85     95.46 o
  -2   2   1   138564.89   147469.70   3343.50 o
   2   2   1    29804.57    29637.58   1366.75 o
   4   2   1      361.28     1311.58    383.68 o
   6   2   1    46996.34    48888.89   1366.49 o
   8   2   1     7149.83     5517.41     94.37 o
  10   2   1    90218.31    92783.61   2343.41 o
  12   2   1    10774.09     9475.32    228.31 o
  14   2   1    13176.46    12779.44    555.77 o
  16   2   1     3400.02     2884.54    117.01 o
  18   2   1     6645.65     6291.58    170.39 o
  20   2   1     6369.62     7041.37    421.29 o
  22   2   1      640.66      554.32    211.40 o
  24   2   1     1769.57     1810.31    227.54 o
  26   2   1     3286.77     3505.38    390.66 o
 -27   3   1     3856.52     3813.40    474.99 o
 -25   3   1     1711.60     1779.82    293.30 o
 -23   3   1     1255.06     1023.43    179.01 o
 -21   3   1     5895.34     5847.71    386.47 o
 -19   3   1     5862.31     5581.22    149.78 o
 -17   3   1      198.76      337.98     97.17 o
 -15   3   1    26145.19    24881.99    765.31 o
 -13   3   1     1729.03     1863.57    105.52 o
 -11   3   1    22281.80    23180.79    240.93 o
  -9   3   1    37900.79    39314.03    539.18 o
  -7   3   1    11480.72    11275.90    238.65 o
  -5   3   1    10320.07     8934.52    253.78 o
  -3   3   1    54758.32    55476.45    465.55 o
  -1   3   1    41600.83    42061.20    525.52 o
   1   3   1    49363.79    51537.17    331.20 o
   3   3   1    23107.27    24317.46    677.04 o
   5   3   1    52807.69    51325.56   1643.28 o
   7   3   1    21515.16    21096.23    598.51 o
   9   3   1     3821.67     4117.74    122.16 o
  11   3   1    42104.77    40085.09   1538.26 o
  13   3   1     6348.01     5312.38    175.52 o
  15   3   1       46.63      316.77    107.57 o
  17   3   1     3450.62     3302.24    271.56 o
  19   3   1      631.41      734.34    141.53 o
  21   3   1     4980.20     4969.18    211.31 o
  23   3   1    13990.22    14276.28    600.48 o
  25   3   1      615.53      424.15    237.93 o
  27   3   1     2002.71     2008.57    576.72 o
 -26   4   1      236.69      536.93    359.72 o
 -24   4   1      348.29      566.38    214.72 o
 -22   4   1      507.81      462.23    162.19 o
 -20   4   1     6324.61     6342.22    160.70 o
 -18   4   1     4480.41     4086.96    129.90 o
 -16   4   1      978.85     1024.24    116.43 o
 -14   4   1      699.48      652.20     88.80 o
 -12   4   1     2665.07     3035.19    116.28 o
 -10   4   1     3887.36     4162.05    108.51 o
  -8   4   1     1092.23     1008.95     61.22 o
  -6   4   1    11583.56    10550.61    314.99 o
  -4   4   1    15550.50    15111.24    168.82 o
  -2   4   1    37042.72    38977.02    629.20 o
   0   4   1    69427.75    71338.80    755.04 o
   2   4   1     5387.42     5137.89    108.68 o
   4   4   1      838.63      704.83     45.67 o
   6   4   1    12345.62    13335.44    293.97 o
   8   4   1     1568.32     1778.46     82.30 o
  10   4   1      174.04      389.39     86.30 o
  12   4   1      226.39      256.05     81.03 o
  14   4   1     1818.26     1901.33    163.09 o
  16   4   1       67.21      338.01    111.27 o
  18   4   1     1268.59     1070.42    118.72 o
  20   4   1      491.40      604.70    134.14 o
  22   4   1     1022.80     1217.41    187.72 o
  24   4   1     1464.56     1329.08    260.92 o
  26   4   1      326.24      432.16    364.53 o
 -25   5   1     7605.09     7863.67    358.06 o
 -23   5   1     1574.74     1885.70    248.32 o
 -21   5   1     8800.94     8493.19    253.33 o
 -19   5   1     1653.30     1752.55    137.02 o
 -17   5   1     5655.98     4866.35    367.01 o
 -15   5   1     2295.56     2059.63    133.31 o
 -13   5   1      710.83      868.99    102.25 o
 -11   5   1    14910.15    14111.16    223.39 o
  -9   5   1     8355.84     9262.47    180.67 o
  -7   5   1     1660.88     1714.28     66.44 o
  -5   5   1    18060.40    16068.99    169.60 o
  -3   5   1     5421.74     5011.06     84.42 o
  -1   5   1    32690.05    34258.22    207.98 o
   1   5   1    61752.39    59143.39   1360.23 o
   3   5   1      335.74      557.33     55.73 o
   5   5   1    33603.44    33668.96    644.64 o
   7   5   1    16206.88    15315.97    423.13 o
   9   5   1    19482.79    19842.22    460.12 o
  11   5   1     1193.98     1527.26     74.31 o
  13   5   1     8993.89     8507.40    360.54 o
  15   5   1    12206.47    11119.34    278.52 o
  17   5   1     2628.40     3032.02    137.04 o
  19   5   1     2141.60     2227.15    178.36 o
  21   5   1      976.96      801.14    145.31 o
  23   5   1     7547.23     7108.82    435.22 o
  25   5   1     1647.52     1526.93    328.23 o
 -26   6   1      102.99      446.69    465.05 o
 -24   6   1     2104.73     2377.35    287.14 o
 -22   6   1     1929.75     1963.23    213.74 o
 -20   6   1      174.05      413.39    165.78 o
 -18   6   1    26045.13    25600.48    506.30 o
 -16   6   1       42.36      185.91    100.03 o
 -14   6   1    13387.83    12150.89    248.11 o
 -12   6   1     9615.42     8833.65    120.99 o
 -10   6   1      767.61     1386.99     78.27 o
  -8   6   1    25727.74    22724.07    438.49 o
  -6   6   1    68260.88    69093.66   1513.32 o
  -4   6   1    23439.82    24267.70    199.14 o
  -2   6   1      483.68      685.65     55.32 o
   0   6   1     8170.63     7632.91    173.12 o
   2   6   1    25766.74    21656.17    329.50 o
   4   6   1    32956.36    32267.55    637.83 o
   6   6   1    26709.93    27575.73    518.03 o
   8   6   1    38939.10    37927.13    843.67 o
  10   6   1     2492.56     2411.36     79.18 o
  12   6   1      386.18      434.69     81.82 o
  14   6   1    29381.10    29483.15    582.39 o
  16   6   1     5598.79     5906.55    182.67 o
  18   6   1     4567.98     4115.46    236.63 o
  20   6   1    18304.77    19297.28   1110.33 o
  22   6   1     2218.27     2375.64    258.12 o
  24   6   1      806.38      570.29    308.62 o
 -25   7   1     3077.62     3674.61    354.10 o
 -23   7   1     2800.04     2840.16    221.05 o
 -21   7   1     1158.01     1239.74    233.09 o
 -19   7   1     3686.74     3954.53    202.10 o
 -17   7   1    34139.17    34983.51    401.62 o
 -15   7   1     7922.97     7890.52    186.65 o
 -13   7   1       41.37      320.59     94.80 o
 -11   7   1    33796.07    33208.91    764.18 o
  -9   7   1     1390.34     1163.80     81.43 o
  -7   7   1     8152.96     8509.17    114.16 o
  -5   7   1    22323.97    20081.64    156.97 o
  -3   7   1     5996.94     6081.70    158.56 o
  -1   7   1      360.54      687.14     67.03 o
   1   7   1    74795.54    71164.55   1804.46 o
   3   7   1       16.16      184.65     46.28 o
   5   7   1     3845.37     3881.85     64.61 o
   7   7   1    19249.10    18476.43    330.94 o
   9   7   1     5180.45     5024.64    143.10 o
  11   7   1    18852.24    18370.04    453.58 o
  13   7   1    22073.43    23327.53    589.03 o
  15   7   1    12833.46    12799.67    252.64 o
  17   7   1     2698.17     2453.31    218.10 o
  19   7   1     2369.70     2275.55    209.10 o
  21   7   1    14078.53    13706.14    481.11 o
  23   7   1      458.33      758.95    226.56 o
  25   7   1     1563.82     1494.24    388.24 o
 -24   8   1     4350.17     4004.06    251.68 o
 -22   8   1      152.16      283.76    405.82 o
 -20   8   1      606.51      853.90    242.53 o
 -18   8   1     2002.90     1864.59    161.48 o
 -16   8   1     3367.54     3548.54    213.33 o
 -14   8   1     2424.37     2592.20    167.48 o
 -12   8   1    26229.58    27253.37    488.84 o
 -10   8   1     4158.61     3832.37    119.30 o
  -8   8   1     2002.85     1752.54    122.49 o
  -6   8   1     4725.02     5086.23    220.97 o
  -4   8   1    66657.67    68926.34   1113.29 o
  -2   8   1    22481.71    24391.72    223.83 o
   0   8   1     1418.94     1162.04     55.66 o
   2   8   1     7662.28     7401.27    219.40 o
   4   8   1     5232.65     4553.58    150.10 o
   6   8   1     2230.66     1987.17     68.31 o
   8   8   1    26891.08    26626.30    724.61 o
  10   8   1     6766.73     7114.21    305.35 o
  12   8   1    15787.01    15814.00    272.04 o
  14   8   1    18133.73    17405.80    316.07 o
  16   8   1     1857.96     1749.87    144.90 o
  18   8   1     1266.83     1236.91    153.67 o
  20   8   1     6719.50     6525.33    600.92 o
  22   8   1      132.43      157.66    260.40 o
  24   8   1     3033.27     2709.41    310.76 o
 -23   9   1       54.22      667.64    295.93 o
 -21   9   1     9417.22     9314.88    499.79 o
 -19   9   1     1256.69     1506.70    174.59 o
 -17   9   1     1909.59     1816.42    178.62 o
 -15   9   1    21843.76    21834.47    577.86 o
 -13   9   1     9707.75     9190.55    200.27 o
 -11   9   1      362.14      448.87    106.43 o
  -9   9   1     1526.05     1691.72    238.01 o
  -7   9   1     4891.85     4715.12    119.20 o
  -5   9   1     1465.73     1235.32     95.79 o
  -3   9   1     7656.66     6791.77    225.36 o
  -1   9   1    33921.17    32646.14    449.77 o
   1   9   1      825.38     1243.14     83.01 o
   3   9   1     3428.73     2986.11    112.53 o
   5   9   1     8944.33     7993.76    150.64 o
   7   9   1     1463.19     1381.90     79.14 o
   9   9   1     1706.13     1700.47    100.60 o
  11   9   1     1049.03     1222.78    126.68 o
  13   9   1       34.10      286.04    109.96 o
  15   9   1       13.27      264.63    135.53 o
  17   9   1     8688.97     8745.27    215.96 o
  19   9   1     3199.36     3215.28    308.89 o
  21   9   1      543.28      691.46    316.94 o
  23   9   1     8090.47     7998.48    354.23 o
 -24  10   1     1656.38     1981.04    587.43 o
 -22  10   1     2550.43     2588.75    319.20 o
 -20  10   1    15617.37    16663.15    305.33 o
 -18  10   1     1558.30     1801.11    181.42 o
 -16  10   1       31.75      360.46    129.20 o
 -14  10   1     7678.68     8241.36    164.82 o
 -12  10   1      127.89      343.32    118.38 o
 -10  10   1      296.83      385.41    121.80 o
  -8  10   1    24090.30    23452.66    311.53 o
  -6  10   1     3583.68     3486.61    128.96 o
  -4  10   1      594.77      658.55     82.21 o
  -2  10   1    30493.58    29420.17    361.80 o
   0  10   1       16.83      293.51     81.60 o
   2  10   1       57.05      252.55     76.14 o
   4  10   1    28651.24    28380.58    432.11 o
   6  10   1     4083.38     3843.67    124.25 o
   8  10   1     5650.58     5415.15    114.99 o
  10  10   1    17881.64    17647.60    371.14 o
  12  10   1    13957.05    13927.37    341.04 o
  14  10   1     2076.49     2073.92    131.13 o
  16  10   1       70.78      367.55    150.45 o
  18  10   1     7057.32     6714.51    212.48 o
  20  10   1     1673.32     1086.81    224.75 o
  22  10   1     1251.26     1666.44    296.90 o
 -23  11   1      180.81       48.52    487.99 o
 -21  11   1    11829.95    12702.27    484.08 o
 -19  11   1        4.06      474.38    205.43 o
 -17  11   1     7996.58     8653.73    335.33 o
 -15  11   1    18187.30    17732.93    470.10 o
 -13  11   1    21900.13    22050.90    567.48 o
 -11  11   1      428.79      520.28    120.97 o
  -9  11   1     4255.43     4559.48    157.06 o
  -7  11   1    26745.56    27065.58    443.37 o
  -5  11   1     1627.99     1583.55    132.38 o
  -3  11   1     1663.28     1645.69    123.14 o
  -1  11   1     5904.43     5468.13    128.38 o
   1  11   1     3119.78     2952.85    104.51 o
   3  11   1      172.90      323.29     81.16 o
   5  11   1    18866.58    18418.09    320.35 o
   7  11   1     2220.55     2253.73    122.58 o
   9  11   1      493.46      518.05     95.54 o
  11  11   1    17350.90    17634.51    395.77 o
  13  11   1      991.78      919.70    119.99 o
  15  11   1      198.92      338.80    152.41 o
  17  11   1    18934.86    19490.52    332.58 o
  19  11   1      360.78      532.26    205.83 o
  21  11   1     4151.94     3939.79    272.12 o
 -22  12   1     1048.52      790.73    345.01 o
 -20  12   1    10856.16    10901.96    882.54 o
 -18  12   1       42.13      310.77    187.00 o
 -16  12   1      577.22      663.22    175.82 o
 -14  12   1    13848.51    13628.83    475.21 o
 -12  12   1      556.67      704.27    132.03 o
 -10  12   1     1779.78     1848.22    146.42 o
  -8  12   1     2520.10     2639.61    139.19 o
  -6  12   1      123.55      226.99    116.94 o
  -4  12   1       10.08      211.94    114.13 o
  -2  12   1    50401.38    49568.28   1103.02 o
   0  12   1    17767.23    16437.58    255.59 o
   2  12   1     3191.76     3259.92    129.74 o
   4  12   1    31701.14    32228.67    350.94 o
   6  12   1    15923.83    15833.56    235.73 o
   8  12   1     8773.44     8508.16    183.74 o
  10  12   1      491.00      303.33    135.08 o
  12  12   1     2547.68     2632.85    155.50 o
  14  12   1     1211.43     1179.74    165.72 o
  16  12   1       57.30      551.62    189.22 o
  18  12   1     4451.30     5087.97    310.54 o
  20  12   1       39.66       64.16    248.92 o
 -21  13   1     1758.46     2247.22    660.86 o
 -19  13   1     2641.82     2697.23    246.90 o
 -17  13   1      293.24      545.77    206.61 o
 -15  13   1      151.65      268.25    167.55 o
 -13  13   1     2584.47     2552.43    191.05 o
 -11  13   1     6645.54     7145.14    192.61 o
  -9  13   1      127.15      382.42    133.59 o
  -7  13   1    16299.76    16440.52    312.81 o
  -5  13   1    15372.08    15113.22    261.00 o
  -3  13   1       10.19      326.15    112.82 o
  -1  13   1     3601.84     3385.19    176.59 o
   1  13   1     9240.63     9048.34    164.68 o
   3  13   1    12337.99    12706.13    206.26 o
   5  13   1     1146.56     1382.97    135.31 o
   7  13   1     1796.08     1698.53    151.39 o
   9  13   1     6627.36     5867.49    213.29 o
  11  13   1     9654.45    10220.27    280.11 o
  13  13   1     1146.85     1018.66    175.37 o
  15  13   1     4236.06     4584.54    261.87 o
  17  13   1        5.80      397.05    191.88 o
  19  13   1      895.39      624.03    286.09 o
 -18  14   1     2148.11     2289.00    331.88 o
 -16  14   1      141.95      487.73    235.39 o
 -14  14   1      424.41      561.46    172.11 o
 -12  14   1    22367.10    22902.46    655.87 o
 -10  14   1     3410.46     3569.74    213.29 o
  -8  14   1     7794.86     7500.49    189.30 o
  -6  14   1    15191.78    15539.05    282.52 o
  -4  14   1    27778.19    28294.96    295.73 o
  -2  14   1     1471.26     1373.85    143.50 o
   0  14   1      934.49      886.04    139.37 o
   2  14   1    26067.31    26282.04    411.14 o
   4  14   1      202.99      300.52    132.45 o
   6  14   1      876.59      866.51    140.56 o
   8  14   1    17519.21    18032.52    264.45 o
  10  14   1     2998.55     2966.24    187.95 o
  12  14   1        6.29      309.04    177.65 o
  14  14   1    10471.38    10648.11    290.27 o
  16  14   1     3419.82     3298.27    262.96 o
  18  14   1       22.36      410.87    251.90 o
 -17  15   1     5893.97     6205.27    367.49 o
 -15  15   1      211.23      300.52    206.71 o
 -13  15   1     1219.56     1203.40    185.28 o
 -11  15   1     6882.06     7231.20    325.84 o
  -9  15   1     4691.57     4753.01    185.52 o
  -7  15   1      336.02      522.72    152.66 o
  -5  15   1     9809.89    10152.06    224.74 o
  -3  15   1      891.84      822.16    136.39 o
  -1  15   1      586.34      637.55    154.47 o
   1  15   1    31464.76    31731.13    655.26 o
   3  15   1     1438.13     1476.45    182.48 o
   5  15   1      553.12      759.57    151.26 o
   7  15   1     6211.31     6244.59    210.18 o
   9  15   1       53.46      389.48    156.08 o
  11  15   1     4797.61     5091.00    192.11 o
  13  15   1     3137.98     3152.07    264.22 o
  15  15   1     4725.30     4731.20    276.09 o
  17  15   1     2214.59     2097.55    295.50 o
 -16  16   1      141.88      540.00    406.92 o
 -14  16   1       13.33      502.23    215.70 o
 -12  16   1     5070.56     5379.08    310.01 o
 -10  16   1     1633.43     1713.29    176.92 o
  -8  16   1      240.21      285.84    164.53 o
  -6  16   1    10924.87    10483.93    255.53 o
  -4  16   1     6793.06     6100.56    221.12 o
  -2  16   1     7918.82     6899.01    250.36 o
   0  16   1      123.82      304.53    179.38 o
   2  16   1     4249.26     4162.13    205.48 o
   4  16   1     1785.64     2140.27    224.76 o
   6  16   1      265.30      438.16    168.71 o
   8  16   1     2741.29     2601.25    173.41 o
  10  16   1     1777.62     1905.72    227.61 o
  12  16   1     3069.66     2946.86    273.46 o
  14  16   1    12725.51    13649.24    417.54 o
  16  16   1       20.27      277.61    351.34 o
 -13  17   1      812.57      627.86    234.98 o
 -11  17   1      618.72      620.25    214.67 o
  -9  17   1       68.48      298.23    171.04 o
  -7  17   1     2092.20     2245.79    213.79 o
  -5  17   1     5562.58     4768.46    213.53 o
  -3  17   1      933.36     1031.59    164.77 o
  -1  17   1       79.59      318.41    184.18 o
   1  17   1      222.05      646.34    183.21 o
   3  17   1      887.62      639.48    158.84 o
   5  17   1     1047.99     1045.42    203.36 o
   7  17   1     2030.27     1861.56    204.18 o
   9  17   1     1602.90     1602.40    223.79 o
  11  17   1     1571.30     1650.51    256.23 o
  13  17   1      970.72      935.26    234.87 o
 -12  18   1       75.18      269.84    298.27 o
 -10  18   1     1724.47     1506.26    184.26 o
  -8  18   1     2463.76     2945.69    274.40 o
  -6  18   1      375.97      525.23    189.27 o
  -4  18   1      202.82      299.98    177.76 o
  -2  18   1     8925.67     9060.49    357.34 o
   0  18   1     4308.70     3828.30    252.74 o
   2  18   1      145.62      579.60    200.79 o
   4  18   1     6657.29     7344.55    292.11 o
   6  18   1      200.41      295.24    185.12 o
   8  18   1     2940.21     2800.80    210.98 o
  10  18   1     1016.74     1135.47    252.48 o
  -7  19   1     3619.88     3930.43    279.84 o
  -5  19   1       51.07      344.61    222.13 o
  -3  19   1     6381.79     7059.52    294.13 o
  -1  19   1     1386.07     1858.92    287.70 o
   1  19   1     5057.96     5073.32    265.67 o
   3  19   1      312.97      313.34    217.42 o
   5  19   1     4890.17     5515.17    297.82 o
   7  19   1      384.84      455.85    261.87 o
 -26   0   2      772.76      842.25    307.31 o
 -24   0   2     1069.67      933.65    228.52 o
 -22   0   2     9729.56    10419.93   1585.59 o
 -20   0   2     5535.40     5366.79    279.88 o
 -18   0   2     3343.33     3756.28    206.02 o
 -16   0   2    72636.48    68509.05   6341.61 o
 -14   0   2    23816.51    24878.09    337.58 o
 -12   0   2      850.31      966.38     87.86 o
 -10   0   2    15353.86    14280.20    211.68 o
  -8   0   2    15579.89    14452.38    229.15 o
  -6   0   2   127084.73   131904.67   4218.71 o
  -4   0   2    64644.40    66025.59    952.54 o
   2   0   2    61374.71    64104.53    276.89 o
   4   0   2   335414.81   352552.97  10049.43 o
   6   0   2      498.52      899.44    130.71 o
   8   0   2     4039.14     2899.52     87.45 o
  10   0   2    22687.07    18008.28    866.07 o
  12   0   2      124.68      108.15     83.32 o
  14   0   2    10524.72     9572.77    535.66 o
  16   0   2    19388.72    18778.83    782.96 o
  18   0   2     8044.63     7700.39    645.56 o
  20   0   2     1975.69     1399.73    370.20 o
  22   0   2    10999.60     9609.94    455.87 o
  24   0   2       67.36      437.51    411.51 o
  26   0   2      706.05     1547.59    377.04 o
 -27   1   2     2672.13     2964.96    293.02 o
 -25   1   2      895.04      821.08    236.70 o
 -23   1   2    15619.33    15873.65    356.37 o
 -21   1   2     4559.69     4598.97    206.88 o
 -19   1   2     1784.37     1939.97    161.18 o
 -17   1   2    17345.99    17168.51    680.89 o
 -15   1   2      424.92      804.50    116.47 o
 -13   1   2      815.63      746.91     63.99 o
 -11   1   2     5958.64     5752.95     88.37 o
  -9   1   2    57624.48    55760.52    631.56 o
  -7   1   2     3316.06     3386.47     74.07 o
  -5   1   2    45074.09    49065.99    624.91 o
  -3   1   2    74000.41    77432.92    699.07 o
   3   1   2    13406.92    12267.29    148.22 o
   5   1   2    30950.54    31802.19    733.05 o
   7   1   2     1691.52     1788.89     95.12 o
   9   1   2    43120.06    40124.28   1021.90 o
  11   1   2     3547.34     3574.38    122.37 o
  13   1   2      343.43      350.61     65.57 o
  15   1   2    41451.80    41223.48   1159.78 o
  17   1   2     7481.73     7310.96    256.51 o
  19   1   2      549.93      499.82    130.93 o
  21   1   2     6340.92     5097.60    297.09 o
  23   1   2      150.01      187.89    245.33 o
  25   1   2     1758.67     1712.90    257.76 o
  27   1   2     3108.29     3702.46    442.24 o
 -26   2   2     2647.99     2484.14    221.74 o
 -24   2   2     2845.22     3100.93    222.00 o
 -22   2   2     3432.24     2912.71    182.73 o
 -20   2   2     1280.33     1410.65    157.58 o
 -18   2   2     3749.39     3666.24    179.47 o
 -16   2   2     1551.57     1659.55    126.64 o
 -14   2   2      194.11      417.19     89.52 o
 -12   2   2      156.72      352.51     54.62 o
 -10   2   2    11903.07    11103.96     87.85 o
  -8   2   2       22.83      213.65     56.45 o
  -6   2   2    24906.76    25150.54    338.33 o
  -4   2   2      168.20      480.81    158.79 o
  -2   2   2    40579.82    42030.01    446.55 o
   0   2   2    13457.93    13363.12    131.16 o
   2   2   2    97842.00   105996.47   1567.41 o
   4   2   2    12551.47    12624.79    353.31 o
   6   2   2     1117.04     1327.12     52.05 o
   8   2   2    34225.53    34825.59    940.43 o
  10   2   2     7914.19     8353.70    281.35 o
  12   2   2      567.26      305.15     64.29 o
  14   2   2     5203.37     5103.77    196.69 o
  16   2   2    27579.41    27710.99    947.44 o
  18   2   2       99.13      222.81    121.30 o
  20   2   2      269.43      385.94    153.24 o
  22   2   2     1312.96     1117.63    233.43 o
  24   2   2      231.52      403.52    232.69 o
  26   2   2      337.41      758.92    343.66 o
 -27   3   2      242.69      627.83    366.68 o
 -25   3   2      138.27      428.22    214.31 o
 -23   3   2     4106.88     3931.33    191.96 o
 -21   3   2      620.78      652.49    135.61 o
 -19   3   2     9914.72     9685.33    323.53 o
 -17   3   2     7430.64     7006.86    184.60 o
 -15   3   2    20436.20    19947.40    590.40 o
 -13   3   2    13299.38    12415.40    309.34 o
 -11   3   2    16540.05    17144.46    127.07 o
  -9   3   2     3438.37     3797.29     78.14 o
  -7   3   2     6788.90     6163.16    135.99 o
  -5   3   2     8180.89     7539.12    104.83 o
  -3   3   2    35787.71    39706.74    601.08 o
  -1   3   2    18522.00    16416.30    181.74 o
   1   3   2    19200.98    20453.30    241.34 o
   3   3   2    29423.98    32970.53    245.66 o
   5   3   2    20096.13    19235.54    387.67 o
   7   3   2      617.96     1397.99     54.23 o
   9   3   2     5664.28     6064.73    145.78 o
  11   3   2    19869.46    20680.71    504.22 o
  13   3   2     4863.35     4655.07    131.71 o
  15   3   2     2767.68     2138.98    110.73 o
  17   3   2     1909.19     2019.22    150.02 o
  19   3   2      862.88     1040.37    128.31 o
  21   3   2      992.35      973.87    185.15 o
  23   3   2     2570.39     2196.70    228.26 o
  25   3   2    11435.31    12093.05    378.52 o
 -26   4   2    14630.39    16751.04    844.41 o
 -24   4   2     2667.93     2608.51    287.91 o
 -22   4   2     3325.17     2746.54    221.45 o
 -20   4   2     9266.30     9087.28    212.50 o
 -18   4   2     1207.46     1465.93    132.26 o
 -16   4   2    19049.24    18395.06    540.38 o
 -14   4   2    16329.41    15980.24    350.22 o
 -12   4   2    14175.88    13535.34    128.13 o
 -10   4   2    11119.11    10716.63    273.21 o
  -8   4   2    11476.94     9817.62    141.12 o
  -6   4   2    73555.09    72015.59    962.11 o
  -4   4   2    10155.68     9642.47    132.69 o
  -2   4   2    18881.78    17968.36    214.00 o
   0   4   2   200980.02   212980.06   3097.30 o
   2   4   2     1751.31     2693.45     44.70 o
   4   4   2     2477.13     2206.18     70.84 o
   6   4   2    30181.85    27362.74    613.90 o
   8   4   2     4108.40     3916.70     83.76 o
  10   4   2     3054.45     2878.53     70.21 o
  12   4   2    30411.04    29272.86    714.30 o
  14   4   2    10650.95    10391.92    197.67 o
  16   4   2     6518.31     5893.35    219.44 o
  18   4   2    36352.87    36446.89   1135.96 o
  20   4   2     2159.73     2306.72    263.10 o
  22   4   2     9116.46     8455.87    325.46 o
  24   4   2     2710.02     2979.87    338.55 o
  26   4   2       70.75      200.59    307.57 o
 -25   5   2     7981.20     8685.51    356.83 o
 -23   5   2     3627.81     3581.25    229.17 o
 -21   5   2       63.70      225.14    132.74 o
 -19   5   2    40532.04    39800.36   1135.90 o
 -17   5   2     1423.27     1325.35    141.43 o
 -15   5   2       86.89      283.69     89.40 o
 -13   5   2    41787.96    41172.70    376.18 o
 -11   5   2      224.87      354.22     61.64 o
  -9   5   2     3183.85     3771.01    127.35 o
  -7   5   2    42274.12    38362.78    975.23 o
  -5   5   2    16707.97    17025.23    164.48 o
  -3   5   2     7199.60     6661.37     71.79 o
  -1   5   2   202490.22   209651.97   3165.15 o
   1   5   2     4586.34     4704.30     88.44 o
   3   5   2    12418.13    12202.12    137.62 o
   5   5   2    41128.99    39391.21    699.21 o
   7   5   2    57930.37    57597.90   1377.01 o
   9   5   2    26123.86    26423.69    717.90 o
  11   5   2    26188.96    24937.22    662.46 o
  13   5   2    34537.50    33854.93    734.62 o
  15   5   2      232.93      568.98    112.93 o
  17   5   2     1213.14     1027.13    147.18 o
  19   5   2    21440.66    20445.18    695.52 o
  21   5   2      969.58     1122.94    157.10 o
  23   5   2     1484.82     1532.79    231.37 o
  25   5   2     7491.94     6792.09    534.65 o
 -26   6   2      605.03      712.13    261.99 o
 -24   6   2      811.11     1003.84    247.41 o
 -22   6   2     3465.16     3367.93    203.40 o
 -20   6   2     6937.08     7107.45    261.72 o
 -18   6   2     3416.15     3096.47    177.63 o
 -16   6   2     2594.55     2640.47    120.87 o
 -14   6   2    28180.39    27181.50    786.18 o
 -12   6   2     3432.52     3001.19     79.17 o
 -10   6   2     1414.90     1409.50     92.37 o
  -8   6   2     3696.33     3883.13    155.98 o
  -6   6   2    27912.89    29246.96    358.03 o
  -4   6   2    37860.93    38583.09    609.85 o
  -2   6   2    46540.23    48309.11    406.54 o
   0   6   2    28194.13    27707.00    313.22 o
   2   6   2      675.89      676.45     48.07 o
   4   6   2     2374.96     1963.92     59.84 o
   6   6   2    45764.48    45181.34   1094.06 o
   8   6   2    10832.30    10886.68    226.42 o
  10   6   2     3323.57     3331.26    111.06 o
  12   6   2    13845.44    13682.77    406.55 o
  14   6   2     3011.74     2667.49    129.25 o
  16   6   2      387.80      605.75    138.19 o
  18   6   2     3868.69     3583.92    206.01 o
  20   6   2      179.74      386.10    178.39 o
  22   6   2      534.67      693.55    229.78 o
  24   6   2     6759.22     6515.90    456.93 o
 -25   7   2     3501.22     3309.08    350.06 o
 -23   7   2     7242.94     8027.24    484.66 o
 -21   7   2      964.19     1126.76    216.76 o
 -19   7   2      159.50      523.17    144.23 o
 -17   7   2      149.42      514.82    144.20 o
 -15   7   2     4039.30     3654.14    127.43 o
 -13   7   2     3771.35     3447.76    102.69 o
 -11   7   2    14642.65    14307.63    211.52 o
  -9   7   2       63.64      238.40     78.31 o
  -7   7   2       10.81      177.94     51.31 o
  -5   7   2      879.98      632.78     64.76 o
  -3   7   2    22023.65    20734.32    387.47 o
  -1   7   2    21124.17    22923.20    491.27 o
   1   7   2    12690.52    13464.64    225.12 o
   3   7   2    23004.49    22372.26    383.49 o
   5   7   2     1273.47     1190.36     74.89 o
   7   7   2      646.11      701.81     91.16 o
   9   7   2     4069.60     4033.83     93.72 o
  11   7   2     1760.80     2029.02     97.94 o
  13   7   2     2197.44     2318.16     98.29 o
  15   7   2    37467.95    37880.44   1270.56 o
  17   7   2    16297.59    15351.73   1164.49 o
  19   7   2     1040.73      903.78    195.18 o
  21   7   2      878.82      955.92    205.60 o
  23   7   2      240.61      443.34    253.02 o
 -24   8   2     1087.30     1143.30    241.38 o
 -22   8   2     6187.69     5921.43    301.96 o
 -20   8   2     4714.94     5018.14    317.67 o
 -18   8   2     1394.97     1559.46    163.46 o
 -16   8   2    36985.68    37811.00    456.41 o
 -14   8   2     1928.42     1695.36    131.98 o
 -12   8   2     1333.21     1251.47    118.13 o
 -10   8   2    52178.67    51588.58    560.14 o
  -8   8   2     8807.02     8616.60    269.29 o
  -6   8   2    40103.39    41389.66    294.89 o
  -4   8   2    41345.62    41821.64    496.79 o
  -2   8   2    18853.58    19022.41    384.75 o
   0   8   2    41214.79    39734.68    646.42 o
   2   8   2    34015.96    31019.58    468.55 o
   4   8   2    28578.99    29005.04    421.05 o
   6   8   2    24244.73    24326.54    421.36 o
   8   8   2     7082.04     6473.75    136.61 o
  10   8   2    22990.21    22150.00    409.02 o
  12   8   2     9444.61     9418.85    309.66 o
  14   8   2      592.79      804.97    116.27 o
  16   8   2    14449.03    14217.50    500.22 o
  18   8   2    10720.25    10518.37    428.05 o
  20   8   2      766.56      840.16    175.44 o
  22   8   2    17177.63    17821.88    813.76 o
  24   8   2       49.43      228.71    248.87 o
 -23   9   2     1180.89     1120.51    309.20 o
 -21   9   2      283.60      325.22    233.35 o
 -19   9   2     7664.35     7842.52    214.61 o
 -17   9   2    16870.67    16633.93    281.56 o
 -15   9   2     9690.71     9744.61    284.17 o
 -13   9   2     3423.21     3362.60    173.49 o
 -11   9   2     5794.96     5843.76    178.97 o
  -9   9   2    28668.83    27684.04    649.08 o
  -7   9   2    25917.16    24257.65    424.08 o
  -5   9   2     1083.80      773.22     70.71 o
  -3   9   2    28518.98    28179.71    205.98 o
  -1   9   2    15426.96    15523.90    170.93 o
   1   9   2     8360.16     8159.08    114.30 o
   3   9   2    27313.27    24343.80    485.39 o
   5   9   2     4291.39     4127.25     85.60 o
   7   9   2     3344.71     3076.22     95.90 o
   9   9   2    21240.88    20139.21    551.80 o
  11   9   2     2901.64     2894.99    112.51 o
  13   9   2    11173.30    10555.00    329.13 o
  15   9   2    22380.68    20907.73    959.11 o
  17   9   2      232.46      375.30    143.81 o
  19   9   2    15074.71    15226.24    285.20 o
  21   9   2     4590.71     4862.60    319.35 o
  23   9   2     5612.25     5901.59    478.52 o
 -24  10   2     1588.54     1055.53    504.82 o
 -22  10   2     2613.85     2691.32    267.44 o
 -20  10   2      298.68      441.12    214.59 o
 -18  10   2      162.65      336.25    160.48 o
 -16  10   2     1204.40     1574.72    165.97 o
 -14  10   2     3066.96     3039.82    167.14 o
 -12  10   2      717.16      608.19    132.23 o
 -10  10   2     2386.39     2102.46    114.78 o
  -8  10   2     1997.59     1818.01    107.55 o
  -6  10   2     5776.56     6228.45    133.18 o
  -4  10   2    11589.58    10598.81    148.21 o
  -2  10   2     8302.95     8193.28    176.92 o
   0  10   2     5301.34     5805.32    108.99 o
   2  10   2       38.90      180.94     78.96 o
   4  10   2      329.73      460.79     78.92 o
   6  10   2     8438.46     7866.55    167.39 o
   8  10   2      220.92      344.41     94.92 o
  10  10   2     1102.79     1143.60    119.48 o
  12  10   2     1997.75     1923.03    130.04 o
  14  10   2     2373.99     2176.37    155.93 o
  16  10   2    12303.32    12814.97    442.54 o
  18  10   2       62.05      252.34    156.38 o
  20  10   2      352.96      361.95    177.55 o
  22  10   2      122.11      271.86    241.37 o
 -23  11   2     4354.68     3724.76    386.54 o
 -21  11   2       24.33      749.63    262.26 o
 -19  11   2      765.65      987.38    179.64 o
 -17  11   2     1210.18     1386.81    160.06 o
 -15  11   2     4040.43     4044.04    211.84 o
 -13  11   2    21334.95    21063.78    386.93 o
 -11  11   2      444.68      606.43    143.44 o
  -9  11   2      518.59      641.53    111.79 o
  -7  11   2     2003.47     1919.45    118.47 o
  -5  11   2     8452.66     8184.49    228.91 o
  -3  11   2     6375.35     6293.98    135.75 o
  -1  11   2    16363.53    15522.01    300.70 o
   1  11   2     3905.54     3524.30    115.12 o
   3  11   2     1405.07     1507.79     94.92 o
   5  11   2     6641.70     7149.59    156.28 o
   7  11   2     2887.74     2683.75    128.05 o
   9  11   2     3740.41     3320.78    173.88 o
  11  11   2     1229.86     1272.16    123.82 o
  13  11   2     3488.83     3350.53    158.32 o
  15  11   2      409.30      719.60    169.71 o
  17  11   2       40.57      335.14    148.55 o
  19  11   2      754.90      883.25    189.19 o
  21  11   2     1337.24     1527.77    294.16 o
 -22  12   2     1345.07     1788.44    380.01 o
 -20  12   2     2840.17     3091.62    317.19 o
 -18  12   2     1032.49     1142.50    178.41 o
 -16  12   2     4853.53     5080.77    229.72 o
 -14  12   2    13784.92    14559.86    296.09 o
 -12  12   2     2303.86     2486.17    182.72 o
 -10  12   2     9753.72     9642.80    220.05 o
  -8  12   2     4533.23     4017.16    134.00 o
  -6  12   2    14429.25    13742.49    239.03 o
  -4  12   2     1954.30     2053.88    126.72 o
  -2  12   2      481.74      590.24     95.19 o
   0  12   2     7767.36     7304.51    214.32 o
   2  12   2    13969.21    14016.26    222.78 o
   4  12   2       29.17      230.23     89.64 o
   6  12   2    30764.45    30880.71    415.20 o
   8  12   2     3597.02     3548.37    143.12 o
  10  12   2     4949.28     4575.95    170.75 o
  12  12   2    10547.93    10141.68    264.70 o
  14  12   2     2259.39     1813.02    172.12 o
  16  12   2     2457.87     2540.31    202.33 o
  18  12   2     2134.99     1910.97    217.03 o
  20  12   2       24.52      243.53    211.96 o
 -21  13   2      132.01      387.03    414.56 o
 -19  13   2     4198.09     3638.46    253.48 o
 -17  13   2     3615.22     3912.82    220.67 o
 -15  13   2    11712.02    11766.25    279.31 o
 -13  13   2     2919.08     3209.29    213.55 o
 -11  13   2     4351.74     4512.07    173.57 o
  -9  13   2      337.27      664.55    125.24 o
  -7  13   2     4622.50     4597.91    144.00 o
  -5  13   2     1813.76     1967.35    147.50 o
  -3  13   2     1089.46     1048.68    122.61 o
  -1  13   2    23681.87    22630.32    477.77 o
   1  13   2     5440.61     5355.95    279.12 o
   3  13   2     9217.76     8939.30    162.52 o
   5  13   2    11270.70    10471.80    177.35 o
   7  13   2      567.28      380.32    128.28 o
   9  13   2     8339.70     8170.36    189.52 o
  11  13   2     4322.67     4353.49    197.86 o
  13  13   2     7680.18     7967.42    266.51 o
  15  13   2      717.27      788.78    194.17 o
  17  13   2     3975.75     3897.93    248.58 o
  19  13   2     6594.73     6394.37    531.12 o
 -18  14   2       44.05      337.41    240.41 o
 -16  14   2      187.38      260.76    201.48 o
 -14  14   2     3276.97     2840.98    227.75 o
 -12  14   2     4363.37     4412.94    200.67 o
 -10  14   2      779.64      802.51    158.55 o
  -8  14   2      703.63      807.06    143.41 o
  -6  14   2     2110.54     1864.34    161.65 o
  -4  14   2     6809.87     7104.13    172.59 o
  -2  14   2        3.97      315.15    145.38 o
   0  14   2     1164.91     1212.12    133.97 o
   2  14   2     1518.89     1590.06    140.93 o
   4  14   2      208.06      220.06    135.97 o
   6  14   2     5156.70     5082.81    175.05 o
   8  14   2     1206.59     1348.96    147.87 o
  10  14   2       14.65      292.58    176.93 o
  12  14   2     1806.36     1742.48    209.73 o
  14  14   2     1286.02     1354.19    217.19 o
  16  14   2      182.39      363.87    203.46 o
  18  14   2      196.83      503.52    236.10 o
 -17  15   2      137.57      494.27    270.09 o
 -15  15   2      292.95      206.00    225.15 o
 -13  15   2      610.41      710.35    201.32 o
 -11  15   2      438.97      427.23    174.22 o
  -9  15   2     1039.66      927.42    174.15 o
  -7  15   2      540.34      569.36    162.80 o
  -5  15   2      401.97      505.13    150.77 o
  -3  15   2       13.57      563.33    177.84 o
  -1  15   2     1160.71      850.16    146.78 o
   1  15   2      420.94      860.85    186.03 o
   3  15   2     3253.57     3350.83    200.98 o
   5  15   2      699.44      599.38    134.97 o
   7  15   2        5.30      228.17    165.17 o
   9  15   2     1581.46     1760.94    169.57 o
  11  15   2      108.90      351.42    201.72 o
  13  15   2      407.66      657.15    207.22 o
  15  15   2     1564.92     1685.81    223.45 o
  17  15   2      465.82      758.97    210.50 o
 -16  16   2       35.68      283.02    315.23 o
 -14  16   2     4517.87     4113.88    354.83 o
 -12  16   2     4130.12     4309.27    243.74 o
 -10  16   2     2698.63     2620.62    186.70 o
  -8  16   2       20.21      305.13    163.18 o
  -6  16   2     1488.69     1593.16    217.81 o
  -4  16   2     1365.79     1675.91    187.48 o
  -2  16   2     1302.20     1064.40    167.48 o
   0  16   2     3980.10     3892.10    226.12 o
   2  16   2      214.64      583.25    183.28 o
   4  16   2      840.99      714.48    155.41 o
   6  16   2     8747.89     9398.98    258.56 o
   8  16   2     1983.40     1583.44    172.28 o
  10  16   2     2252.81     2569.44    249.17 o
  12  16   2     1384.83     1664.41    269.82 o
  14  16   2       25.32      553.04    225.53 o
  16  16   2      235.49      494.11    487.99 o
 -13  17   2      682.43      585.01    228.78 o
 -11  17   2      797.34      777.85    188.66 o
  -9  17   2     2227.93     2502.43    197.96 o
  -7  17   2     8305.15     9055.11    232.09 o
  -5  17   2     2013.30     2038.31    183.81 o
  -3  17   2     1979.65     1787.50    197.95 o
  -1  17   2     9969.31    10797.52    423.72 o
   1  17   2     2673.11     2556.06    213.29 o
   3  17   2     5802.98     6556.77    279.79 o
   5  17   2       61.68      479.76    167.24 o
   7  17   2     5893.40     6025.63    204.96 o
   9  17   2     2245.86     2159.77    222.45 o
  11  17   2      625.93      930.11    260.72 o
  13  17   2     4977.66     5042.97    319.53 o
 -12  18   2     1185.20      927.03    454.34 o
 -10  18   2     1518.81     1655.89    259.73 o
  -8  18   2       10.11      269.81    169.19 o
  -6  18   2     1637.44     1533.00    201.51 o
  -4  18   2      739.94     1112.44    218.43 o
  -2  18   2      132.27      502.46    224.18 o
   0  18   2     1566.87     1805.44    239.55 o
   2  18   2      714.10      667.68    206.74 o
   4  18   2        3.03      379.60    219.07 o
   6  18   2     6782.62     6383.76    299.08 o
   8  18   2      523.80      552.40    185.28 o
  10  18   2       81.80      364.52    222.00 o
  -7  19   2       67.28      344.73    220.76 o
  -5  19   2      383.60      565.04    208.59 o
  -3  19   2      109.35      562.21    235.02 o
  -1  19   2       11.63      257.71    234.82 o
   1  19   2       82.85      331.78    231.40 o
   3  19   2        8.26      330.35    233.42 o
   5  19   2     2665.87     2769.98    271.73 o
   7  19   2     1635.17     1406.75    308.13 o
 -27   1   3     2836.19     3331.72    261.60 o
 -25   1   3      826.76      791.96    183.38 o
 -23   1   3       81.18      267.52    159.42 o
 -21   1   3    16558.58    17262.77    378.06 o
 -19   1   3      140.00      260.99    118.64 o
 -17   1   3     2835.18     2615.08    167.68 o
 -15   1   3     2680.21     2952.38    121.40 o
 -13   1   3     6601.52     6464.83    129.53 o
 -11   1   3    60155.60    61454.99    547.64 o
  -9   1   3    25071.86    26435.75    392.92 o
  -7   1   3    10121.06    10681.09    110.90 o
  -5   1   3     2919.79     2770.22    101.60 o
  -3   1   3     4575.15     4308.50    116.41 o
  -1   1   3    26908.80    27209.34    170.52 o
   1   1   3      566.11      445.03     32.93 o
   3   1   3     9996.93     8863.69    144.23 o
   5   1   3      254.01      482.77     64.67 o
   7   1   3    99822.80   102868.37   1765.18 o
   9   1   3      272.86      352.24     55.80 o
  11   1   3    17422.86    16070.43    381.33 o
  13   1   3     5119.05     4176.85    129.33 o
  15   1   3      830.31      640.57     83.40 o
  17   1   3     4084.09     4146.63    118.83 o
  19   1   3     1131.59     1153.95    206.78 o
  21   1   3     3972.98     3802.82    277.33 o
  23   1   3     5142.35     5591.79    377.28 o
  25   1   3     4109.16     4875.29    328.13 o
 -26   2   3     1057.23     1014.61    217.25 o
 -24   2   3    10792.38    11211.36    427.08 o
 -22   2   3       51.38      409.33    136.45 o
 -20   2   3      802.64     1009.67    151.48 o
 -18   2   3    30591.37    30849.86    689.54 o
 -16   2   3    10581.63    10106.56    193.92 o
 -14   2   3    41091.16    41383.81    666.59 o
 -12   2   3     3409.40     3068.48     72.19 o
 -10   2   3     4644.03     5205.83     70.47 o
  -8   2   3    31696.13    31670.60    291.90 o
  -6   2   3   121728.88   131561.25    945.71 o
  -4   2   3     7236.87     7305.17    321.89 o
  -2   2   3      306.36      318.73     51.16 o
   0   2   3    53276.39    55425.50    380.25 o
   2   2   3   153044.92   166656.91   1555.39 o
   4   2   3   108261.85   108769.21   1541.78 o
   6   2   3     7096.35     7890.65    129.73 o
   8   2   3     1240.81     1051.40     68.88 o
  10   2   3    10240.62     9177.65    351.09 o
  12   2   3     4749.75     5044.75    206.04 o
  14   2   3    19465.12    19838.39    539.38 o
  16   2   3     2400.67     2004.92    237.21 o
  18   2   3     1609.68     1513.08    147.18 o
  20   2   3    13520.74    14505.52    703.25 o
  22   2   3       99.17      128.67    193.07 o
  24   2   3      884.67     1058.76    226.31 o
  26   2   3     4606.05     4753.65    405.27 o
 -27   3   3     4824.21     4185.45    312.24 o
 -25   3   3     1864.65     1906.38    212.26 o
 -23   3   3     3012.62     2606.22    184.10 o
 -21   3   3    10595.88     9738.21    442.38 o
 -19   3   3      286.95      429.41    128.56 o
 -17   3   3    21305.34    20821.04    505.43 o
 -15   3   3     9112.93     8915.73    210.03 o
 -13   3   3     4459.45     4650.77     94.26 o
 -11   3   3     6344.71     5777.35    122.44 o
  -9   3   3     2523.88     2078.68     66.84 o
  -7   3   3     1287.31     1370.51     57.15 o
  -5   3   3    90515.84    97393.05   1262.81 o
  -3   3   3      404.32      476.16     44.41 o
  -1   3   3    58203.81    59067.54    686.35 o
   1   3   3    20597.38    20757.84    982.48 o
   3   3   3     5191.83     5683.95     87.40 o
   5   3   3    85083.66    89809.89   1475.16 o
   7   3   3    34623.61    34879.66    531.76 o
   9   3   3     9410.64    10224.36    259.32 o
  11   3   3      660.25      646.54     69.64 o
  13   3   3      308.60      358.27     87.07 o
  15   3   3     1200.60     1225.53    142.77 o
  17   3   3    12814.33    12116.00    447.92 o
  19   3   3     4850.50     4799.77    229.53 o
  21   3   3      898.40      875.69    178.52 o
  23   3   3     1242.11     1253.03    293.82 o
  25   3   3     4019.86     4300.53    347.32 o
 -26   4   3       99.04      263.28    244.34 o
 -24   4   3      223.06      459.65    184.25 o
 -22   4   3      497.85      679.93    162.64 o
 -20   4   3     1219.52     1198.03    133.52 o
 -18   4   3     5685.41     5540.36    252.91 o
 -16   4   3     4523.77     4795.40    181.85 o
 -14   4   3     2301.34     2486.11     82.92 o
 -12   4   3     2917.39     2460.76     91.64 o
 -10   4   3     6019.07     6647.15     89.22 o
  -8   4   3      186.95      343.10     54.43 o
  -6   4   3     2650.06     2698.10     89.70 o
  -4   4   3     1116.96     1241.82     48.89 o
  -2   4   3    68502.74    71213.96    738.93 o
   0   4   3     4018.94     4428.01     86.93 o
   2   4   3     7946.76     7767.20    135.40 o
   4   4   3     9745.58    10437.86    157.50 o
   6   4   3     1723.46     2012.51     70.80 o
   8   4   3    17105.36    18530.50    268.42 o
  10   4   3    16128.48    16829.20    354.71 o
  12   4   3     1722.70     1974.50    101.62 o
  14   4   3      213.37      249.36     95.66 o
  16   4   3     2638.39     2591.39    151.20 o
  18   4   3      481.81      645.54    127.72 o
  20   4   3     2069.95     1496.62    145.58 o
  22   4   3        0.06      188.72    177.04 o
  24   4   3       31.38      277.79    243.07 o
 -25   5   3       18.45      420.23    275.84 o
 -23   5   3     5724.72     5738.69    306.19 o
 -21   5   3    19955.75    20900.02    513.95 o
 -19   5   3      114.61      360.16    126.86 o
 -17   5   3     5267.84     5134.38    300.81 o
 -15   5   3     2434.30     2549.93     97.77 o
 -13   5   3     3476.70     3435.23     79.80 o
 -11   5   3     7909.42     7517.53    184.36 o
  -9   5   3     6047.64     5796.07     87.94 o
  -7   5   3    15127.40    15475.98    257.35 o
  -5   5   3     1946.28     2403.91     58.45 o
  -3   5   3    16600.91    16562.40    200.09 o
  -1   5   3    48441.97    48495.08    609.11 o
   1   5   3     2071.23     2704.77     60.99 o
   3   5   3     8062.51     7859.22     94.07 o
   5   5   3      224.98      376.06     50.78 o
   7   5   3    18837.16    19185.47    285.27 o
   9   5   3      216.39      447.27     53.18 o
  11   5   3     5828.71     6062.03    131.41 o
  13   5   3      112.89      243.24     84.17 o
  15   5   3       89.78      313.34    123.76 o
  17   5   3    19437.65    19831.67    698.43 o
  19   5   3        7.12      178.28    156.88 o
  21   5   3      173.89      223.14    149.05 o
  23   5   3     2503.71     2286.79    299.99 o
  25   5   3        6.10      351.86    290.83 o
 -26   6   3        9.84      305.85    248.74 o
 -24   6   3     3628.04     3851.18    276.45 o
 -22   6   3     7147.42     7303.67    205.90 o
 -20   6   3     1347.83     1388.61    168.46 o
 -18   6   3     2076.55     2189.49    192.45 o
 -16   6   3    27313.84    28150.29    515.95 o
 -14   6   3    23325.75    22877.51    477.85 o
 -12   6   3    22137.38    21130.91    547.47 o
 -10   6   3      614.11      465.25     62.41 o
  -8   6   3    36056.39    33138.80   1066.43 o
  -6   6   3       97.85      196.82     46.36 o
  -4   6   3     2611.11     2913.69     70.15 o
  -2   6   3    53481.11    52157.34    638.18 o
   0   6   3    25014.35    25608.85    325.26 o
   2   6   3    21545.47    23722.13    223.24 o
   4   6   3    26119.97    22745.54    320.50 o
   6   6   3      368.53      514.03     48.73 o
   8   6   3     5803.23     6452.26    118.41 o
  10   6   3    93259.46    96009.72   2404.53 o
  12   6   3    14696.55    13873.77    408.42 o
  14   6   3     9127.99     9402.47    323.95 o
  16   6   3     6604.07     6699.03    233.17 o
  18   6   3      885.66      794.84    163.35 o
  20   6   3     8139.79     8224.20    492.85 o
  22   6   3     4860.00     4490.67    326.34 o
  24   6   3     4924.22     5366.47    309.40 o
 -25   7   3       22.87      451.10    290.70 o
 -23   7   3       78.59      355.78    177.89 o
 -21   7   3    10996.10    11914.20    247.71 o
 -19   7   3      768.09      809.41    184.79 o
 -17   7   3     2946.54     2777.43    168.38 o
 -15   7   3    30226.90    31228.32    516.68 o
 -13   7   3     3730.66     3711.77    104.94 o
 -11   7   3     7032.31     7534.56    173.35 o
  -9   7   3    41238.79    40407.58    662.81 o
  -7   7   3    21583.23    22199.82    262.03 o
  -5   7   3      188.33      360.28     45.39 o
  -3   7   3    20154.44    17691.27    265.57 o
  -1   7   3      264.09      251.80     56.95 o
   1   7   3      737.94     1076.55     56.45 o
   3   7   3    45212.56    46956.94    854.76 o
   5   7   3    27625.64    25311.39    426.13 o
   7   7   3    22488.17    22766.94    417.83 o
   9   7   3    48578.05    50445.83   1022.96 o
  11   7   3    43813.99    42915.79    875.49 o
  13   7   3     7984.22     7906.87    189.28 o
  15   7   3     4445.89     4255.53    229.41 o
  17   7   3    23465.99    22508.25    609.21 o
  19   7   3      885.05      611.15    192.14 o
  21   7   3      333.39      575.29    184.51 o
  23   7   3     5527.05     6040.31    278.61 o
  25   7   3      632.58      590.49    388.56 o
 -24   8   3      899.05      948.92    217.90 o
 -22   8   3     9663.23    10098.50    328.08 o
 -20   8   3     7882.55     7843.43    250.54 o
 -18   8   3       17.20      253.45    148.91 o
 -16   8   3       17.36      425.40    128.12 o
 -14   8   3      117.56      421.86    115.49 o
 -12   8   3       40.95      111.17     77.82 o
 -10   8   3      190.00      337.86     90.63 o
  -8   8   3    25937.33    24634.87    412.64 o
  -6   8   3       47.90      282.34     77.62 o
  -4   8   3    51456.11    51186.39    460.89 o
  -2   8   3    26608.99    27556.87    252.97 o
   0   8   3    43003.99    45314.07    765.42 o
   2   8   3     1998.06     2201.80     64.35 o
   4   8   3    18609.90    17113.89    234.92 o
   6   8   3     5632.91     5200.89    138.67 o
   8   8   3      218.52      291.97     78.46 o
  10   8   3     5470.51     5155.36    140.74 o
  12   8   3      714.39      798.03    111.98 o
  14   8   3     3597.50     3715.11    165.76 o
  16   8   3    21002.29    20338.96    339.05 o
  18   8   3     5109.05     5513.61    266.95 o
  20   8   3       84.20      289.89    180.39 o
  22   8   3     4359.38     4572.75    272.77 o
  24   8   3      657.23      583.36    240.05 o
 -23   9   3      832.90      934.26    278.49 o
 -21   9   3     1525.69     1190.74    212.36 o
 -19   9   3       41.92      451.38    189.56 o
 -17   9   3    13774.70    14025.53    375.36 o
 -15   9   3     4877.60     5035.69    221.68 o
 -13   9   3    10163.79     9379.56    265.53 o
 -11   9   3    10019.36     9943.94    201.55 o
  -9   9   3    10590.96    10526.98    203.98 o
  -7   9   3      696.21      843.44    106.62 o
  -5   9   3    38121.32    37769.45    241.83 o
  -3   9   3      927.79      835.32     75.22 o
  -1   9   3     3208.75     3368.52    119.78 o
   1   9   3     4322.14     3804.70    101.55 o
   3   9   3    10113.88    10164.41    190.30 o
   5   9   3       50.18      271.88     73.07 o
   7   9   3    10887.89    10342.55    197.96 o
   9   9   3    36612.14    36588.34    864.35 o
  11   9   3       61.68      349.18    116.28 o
  13   9   3      356.93      497.92    134.14 o
  15   9   3      286.81      363.38    149.13 o
  17   9   3      576.21      498.08    152.39 o
  19   9   3       19.70      335.16    191.56 o
  21   9   3     2233.20     1996.89    257.90 o
  23   9   3      637.24      525.60    220.72 o
 -24  10   3     8133.99     8303.00   1074.66 o
 -22  10   3      169.10      433.23    245.99 o
 -20  10   3      382.29      678.08    179.33 o
 -18  10   3    19596.09    20510.88    305.91 o
 -16  10   3      238.67      644.34    183.47 o
 -14  10   3     1820.07     1684.18    156.82 o
 -12  10   3     5065.18     4671.52    169.68 o
 -10  10   3       78.39      193.61    113.81 o
  -8  10   3     9369.38     9267.91    223.28 o
  -6  10   3    30566.59    29955.75    603.52 o
  -4  10   3     9476.81     9553.73    144.67 o
  -2  10   3     6952.58     6915.01    129.98 o
   0  10   3    25346.63    24301.96    445.98 o
   2  10   3     3549.37     3477.38    101.55 o
   4  10   3     7305.64     6502.51    157.58 o
   6  10   3     1530.42     1443.69     84.63 o
   8  10   3    30068.73    29474.43    617.68 o
  10  10   3     1492.87     1560.02    108.29 o
  12  10   3     1468.15     1432.63    148.31 o
  14  10   3    28005.54    27864.47    566.94 o
  16  10   3     2491.85     2096.28    170.02 o
  18  10   3      128.19      460.15    166.04 o
  20  10   3     6074.75     6251.12    278.76 o
  22  10   3       15.60      127.73    205.73 o
 -23  11   3     5196.62     5493.65    481.33 o
 -21  11   3      121.71      311.69    222.38 o
 -19  11   3     6436.22     6727.27    269.23 o
 -17  11   3      606.00      690.60    166.12 o
 -15  11   3     7693.24     8396.38    289.56 o
 -13  11   3     2048.91     1996.18    149.03 o
 -11  11   3     5393.31     5057.09    151.47 o
  -9  11   3     6148.58     6140.09    264.23 o
  -7  11   3     8502.57     8441.78    157.29 o
  -5  11   3    41751.72    41891.62    589.66 o
  -3  11   3     4983.71     4705.94    130.71 o
  -1  11   3     4348.19     4710.04    123.86 o
   1  11   3    76466.38    76183.12    800.64 o
   3  11   3     4982.68     5100.20    128.72 o
   5  11   3     5562.64     5291.96    114.11 o
   7  11   3     5781.40     5544.72    178.61 o
   9  11   3        4.18      232.49    119.29 o
  11  11   3    20339.66    19202.85    369.92 o
  13  11   3    21170.31    20896.60    658.09 o
  15  11   3     6771.88     7264.83    227.78 o
  17  11   3       71.30      270.25    161.87 o
  19  11   3     6824.98     6940.80    334.68 o
  21  11   3     3239.77     3532.81    342.54 o
 -22  12   3      116.51      602.86    354.20 o
 -20  12   3      911.74     1039.83    196.66 o
 -18  12   3    14642.25    14895.30    284.69 o
 -16  12   3     5028.46     4883.85    290.13 o
 -14  12   3      403.67      527.04    168.30 o
 -12  12   3    12509.05    13010.88    373.07 o
 -10  12   3     5610.95     5158.43    164.50 o
  -8  12   3     3560.17     3636.95    165.60 o
  -6  12   3      393.75      453.95    100.30 o
  -4  12   3      967.17      894.01    103.66 o
  -2  12   3    14953.15    15353.26    205.29 o
   0  12   3      619.05      771.35    110.97 o
   2  12   3     7538.72     7216.41    143.15 o
   4  12   3     1994.98     1802.54    105.26 o
   6  12   3     8273.47     7996.30    157.61 o
   8  12   3    18366.79    17910.62    241.10 o
  10  12   3     5931.23     5889.67    171.32 o
  12  12   3     3988.64     3820.36    284.23 o
  14  12   3     3374.86     3494.78    210.32 o
  16  12   3      696.83      703.94    172.54 o
  18  12   3      213.05      437.66    169.19 o
  20  12   3     2884.94     2902.04    241.91 o
 -21  13   3     8750.58     9143.37    657.80 o
 -19  13   3      428.16      655.17    222.49 o
 -17  13   3      719.87      780.54    185.30 o
 -15  13   3     1411.55     1671.43    209.18 o
 -13  13   3      433.65      317.37    187.09 o
 -11  13   3        5.41      293.49    151.04 o
  -9  13   3     2682.05     2861.56    198.06 o
  -7  13   3     1833.00     1835.39    130.29 o
  -5  13   3     6860.28     6477.10    174.68 o
  -3  13   3    14323.14    14312.52    196.84 o
  -1  13   3    12673.39    12206.69    291.52 o
   1  13   3       19.89      327.46     95.15 o
   3  13   3     1384.40     1446.73    117.71 o
   5  13   3       33.49      189.45    101.40 o
   7  13   3     2275.50     2145.21    142.99 o
   9  13   3      649.11      734.35    143.96 o
  11  13   3     2793.89     2689.73    254.02 o
  13  13   3      307.23      483.44    190.40 o
  15  13   3     7582.58     7955.82    257.05 o
  17  13   3     5041.51     5200.79    297.66 o
  19  13   3       50.35      305.65    215.31 o
 -18  14   3      288.23      546.56    216.53 o
 -16  14   3     4343.93     3879.24    242.51 o
 -14  14   3     1107.66     1327.36    213.97 o
 -12  14   3     4862.33     4731.90    240.69 o
 -10  14   3     3175.04     3222.84    228.22 o
  -8  14   3    11731.36    11362.80    203.29 o
  -6  14   3      129.51      194.96    132.51 o
  -4  14   3     4609.68     4980.81    184.20 o
  -2  14   3    38045.19    40117.82    385.30 o
   0  14   3        9.10      313.96    109.23 o
   2  14   3      487.72      450.95    118.81 o
   4  14   3    16174.59    16833.01    292.78 o
   6  14   3       11.29      320.15    134.33 o
   8  14   3     1748.96     1818.41    144.85 o
  10  14   3     9699.03     9680.81    315.75 o
  12  14   3     4725.09     4931.48    246.45 o
  14  14   3      122.89      312.19    200.98 o
  16  14   3     9099.49     9450.68    284.19 o
  18  14   3     2067.54     2465.09    372.93 o
 -17  15   3      960.82      855.00    227.18 o
 -15  15   3    23585.69    25922.93    843.46 o
 -13  15   3     2550.19     2631.33    243.62 o
 -11  15   3      458.74      524.53    184.92 o
  -9  15   3    17187.34    18376.17    248.61 o
  -7  15   3     1570.15     1626.02    175.41 o
  -5  15   3     2089.19     2047.60    154.81 o
  -3  15   3     9268.47     9129.84    267.99 o
  -1  15   3       96.50      252.75    137.06 o
   1  15   3     2820.38     2732.12    173.54 o
   3  15   3    13658.57    13152.58    390.73 o
   5  15   3    10684.39    10912.60    249.41 o
   7  15   3      789.33      810.26    148.63 o
   9  15   3    18528.68    19624.52    327.94 o
  11  15   3    17199.40    18323.45    614.27 o
  13  15   3     2988.14     2755.53    236.15 o
  15  15   3      357.74      380.99    220.70 o
  17  15   3     4403.22     4214.37    314.07 o
 -16  16   3      150.65      537.97    340.69 o
 -14  16   3     2469.43     2547.96    237.83 o
 -12  16   3      937.37     1105.17    217.54 o
 -10  16   3       46.17      312.59    187.06 o
  -8  16   3     9238.34     9412.94    264.06 o
  -6  16   3      876.38      793.51    151.23 o
  -4  16   3     8117.36     8014.60    248.23 o
  -2  16   3    21981.14    22337.76    499.49 o
   0  16   3     1766.23     1714.96    200.47 o
   2  16   3      201.25      241.53    176.72 o
   4  16   3     4471.13     4096.83    204.21 o
   6  16   3       36.89      348.57    155.87 o
   8  16   3     1294.19     1750.45    247.45 o
  10  16   3     2280.15     2492.65    222.90 o
  12  16   3      521.82      545.42    232.50 o
  14  16   3      154.35      294.71    216.96 o
 -13  17   3     1857.17     2221.01    260.13 o
 -11  17   3      580.52      439.16    212.07 o
  -9  17   3       34.40      406.17    189.37 o
  -7  17   3     2896.83     2966.67    213.51 o
  -5  17   3     5235.47     4733.53    215.89 o
  -3  17   3     4947.04     4975.13    235.07 o
  -1  17   3     2545.01     2507.08    226.53 o
   1  17   3      822.50      915.58    186.04 o
   3  17   3       38.40      253.84    198.35 o
   5  17   3      140.25      198.19    197.30 o
   7  17   3      635.56      751.65    196.29 o
   9  17   3      929.99     1097.32    229.47 o
  11  17   3     3008.87     2969.91    281.16 o
  13  17   3     2515.61     2499.38    352.38 o
 -10  18   3      425.70      657.78    237.65 o
  -8  18   3       23.90      498.09    186.17 o
  -6  18   3     1522.71     1843.62    243.88 o
  -4  18   3      503.26      641.01    173.37 o
  -2  18   3     3622.07     3551.10    241.88 o
   0  18   3       89.80      329.37    202.22 o
   2  18   3      993.91     1240.39    218.75 o
   4  18   3      240.79      465.17    228.38 o
   6  18   3     2442.71     2828.74    258.46 o
   8  18   3    11975.85    12944.41    305.83 o
  10  18   3      658.29      843.41    262.42 o
  -7  19   3      772.43      799.99    242.33 o
  -5  19   3    15278.44    15946.58    574.10 o
  -3  19   3     1150.23     1252.02    249.34 o
  -1  19   3       89.87      401.90    225.12 o
   1  19   3     7234.91     7117.54    301.86 o
   3  19   3        2.33      195.75    215.84 o
   5  19   3     3233.34     3541.76    296.55 o
   7  19   3     1189.90     1076.95    654.74 o
 -26   0   4    22465.49    24400.44    509.66 o
 -24   0   4       16.47      363.69    217.42 o
 -22   0   4       37.80      443.46    205.20 o
 -20   0   4    45559.64    46174.30   3745.61 o
 -18   0   4       25.27      322.78    289.12 o
 -16   0   4    23979.39    24600.05    475.75 o
 -14   0   4    19890.31    19792.15    214.50 o
 -12   0   4    91482.54    97185.44   1140.08 o
 -10   0   4     9674.14     8328.53    352.51 o
  -8   0   4   127881.03   128199.48    336.13 o
  -6   0   4    20105.90    19336.55    194.85 o
  -4   0   4   109070.46   115184.23    718.72 o
  -2   0   4   164905.73   189677.75    413.55 o
   0   0   4    23873.49    23881.45    421.60 o
   2   0   4     1727.74     1739.69     84.17 o
   4   0   4      115.93      228.09     93.44 o
   6   0   4   198810.41   201219.50   1921.38 o
   8   0   4    40190.98    46886.09   2256.19 o
  10   0   4    46194.69    46460.16   1596.56 o
  12   0   4    35178.54    31458.10   1488.46 o
  14   0   4      395.14      471.16    102.52 o
  16   0   4     1161.78     1370.03    160.32 o
  18   0   4    58682.08    57329.41   3001.39 o
  20   0   4     6806.54     5034.44    414.56 o
  22   0   4      851.76     1280.41    437.51 o
  24   0   4     5362.30     6680.46    584.37 o
  26   0   4     1033.61     1226.12    539.24 o
 -27   1   4     1785.30     1807.09    184.19 o
 -25   1   4     4302.77     4478.40    214.44 o
 -23   1   4      171.57      226.12    153.91 o
 -21   1   4    14906.64    14785.05    704.60 o
 -19   1   4     4599.86     4896.18    191.16 o
 -17   1   4     1254.09     1341.16    192.48 o
 -15   1   4     2021.62     2188.88     98.63 o
 -13   1   4    25273.64    23864.60    201.48 o
 -11   1   4     2443.69     2139.13     68.05 o
  -9   1   4     6342.14     6598.30     79.06 o
  -7   1   4   102172.59   109355.55    688.85 o
  -5   1   4     2203.20     2653.52     73.94 o
  -3   1   4    59973.25    66450.41    524.50 o
  -1   1   4    47224.39    49734.34    185.53 o
   1   1   4     3691.46     4318.43     56.08 o
   3   1   4      849.99      975.33     46.34 o
   5   1   4   178742.03   187510.95   2648.24 o
   7   1   4     1749.70     1524.83     71.31 o
   9   1   4    30533.49    31209.48    565.05 o
  11   1   4    14961.08    13727.79    250.73 o
  13   1   4    28897.44    28752.44    543.73 o
  15   1   4     3049.87     2859.14    156.19 o
  17   1   4     6067.94     6305.56    155.59 o
  19   1   4    19058.45    19806.61    781.18 o
  21   1   4     1084.29     1587.74    292.70 o
  23   1   4     3977.10     4220.67    276.73 o
  25   1   4     4327.27     4251.32    320.34 o
 -26   2   4      314.76      402.47    199.25 o
 -24   2   4     3526.37     3867.05    241.84 o
 -22   2   4     9046.43     8187.67    214.77 o
 -20   2   4     5767.10     6000.17    205.08 o
 -18   2   4       93.18      324.09    154.27 o
 -16   2   4     4580.45     4745.72    127.11 o
 -14   2   4       83.86      287.75     71.16 o
 -12   2   4     1590.32     1630.10     68.63 o
 -10   2   4     9706.61    10122.56     83.17 o
  -8   2   4     1386.05     1633.92     55.60 o
  -6   2   4    22718.13    24203.23    203.03 o
  -4   2   4    17618.28    17848.60    153.52 o
  -2   2   4       51.04      223.66     35.74 o
   0   2   4    47372.27    49763.63    290.40 o
   2   2   4    45393.04    46707.05    401.63 o
   4   2   4    52618.77    53363.43    638.02 o
   6   2   4      472.11      755.01     64.44 o
   8   2   4     3152.29     3352.60     84.02 o
  10   2   4     9987.22    11434.76    389.19 o
  12   2   4     7007.65     6399.49    160.96 o
  14   2   4      130.03      317.71     96.74 o
  16   2   4     2259.16     2669.98    278.97 o
  18   2   4     3507.83     3215.67    156.31 o
  20   2   4     3715.92     3553.75    217.49 o
  22   2   4     7541.25     7427.96    302.26 o
  24   2   4      524.41      663.64    252.33 o
  26   2   4      388.52      594.55    249.43 o
 -27   3   4      266.26      543.61    289.75 o
 -25   3   4      876.36      790.53    176.14 o
 -23   3   4    10787.82    11414.75    367.88 o
 -21   3   4     2034.42     2030.17    168.34 o
 -19   3   4     1075.86      893.64    138.13 o
 -17   3   4    24277.54    23305.25    633.51 o
 -15   3   4       19.57      211.04     78.49 o
 -13   3   4    20292.69    21006.38    200.90 o
 -11   3   4   166421.28   177450.59   2545.84 o
  -9   3   4    32352.83    31985.84    198.96 o
  -7   3   4    15638.40    17700.80    208.94 o
  -5   3   4    22657.29    22457.85    311.45 o
  -3   3   4   138453.36   148062.27   1029.93 o
  -1   3   4   128161.01   138076.20   1024.81 o
   1   3   4     3973.14     3897.29     53.49 o
   3   3   4   123696.65   131738.48   1206.45 o
   5   3   4     2215.82     2361.68     48.70 o
   7   3   4     2983.77     3029.94    102.29 o
   9   3   4   117420.86   122234.41   3099.33 o
  11   3   4        2.23      288.73     64.05 o
  13   3   4     2936.31     3300.02    120.88 o
  15   3   4    11263.66    10493.68    266.13 o
  17   3   4      167.48      346.35    128.28 o
  19   3   4     4641.99     4961.10    167.10 o
  21   3   4     7434.40     7874.24    238.02 o
  23   3   4       10.19      535.96    210.06 o
  25   3   4     4345.90     4368.43    300.15 o
 -26   4   4     1869.89     2012.92    257.37 o
 -24   4   4     9303.18     9219.49    323.70 o
 -22   4   4    22462.87    22092.22    494.17 o
 -20   4   4     3905.34     4321.76    186.02 o
 -18   4   4      326.38      629.47    125.33 o
 -16   4   4    20982.01    19740.07    449.70 o
 -14   4   4     7242.65     7124.37    126.52 o
 -12   4   4     2235.82     2051.82     88.48 o
 -10   4   4    72281.36    74418.84    669.77 o
  -8   4   4     1161.10     1358.92     57.12 o
  -6   4   4     1412.93     1662.18     77.56 o
  -4   4   4   152280.83   161523.50   1208.79 o
  -2   4   4     7040.20     6573.83     63.10 o
   0   4   4    22887.21    24408.80    124.59 o
   2   4   4   164626.61   175932.94   1859.15 o
   4   4   4    10123.33    10677.98    106.22 o
   6   4   4     2667.43     2595.74     56.88 o
   8   4   4     5401.47     5164.79    162.72 o
  10   4   4     1642.49     1396.40     64.56 o
  12   4   4    52382.35    51073.72   1430.69 o
  14   4   4    18215.66    17470.79    735.26 o
  16   4   4    19642.23    20038.84    601.45 o
  18   4   4     6805.70     5936.83    319.24 o
  20   4   4     7855.37     7515.47    380.58 o
  22   4   4    18979.77    19327.54    310.01 o
  24   4   4     1212.01     1398.43    269.83 o
  26   4   4      106.31      351.84    390.09 o
 -25   5   4      858.07      871.15    217.11 o
 -23   5   4     6163.56     6641.26    358.36 o
 -21   5   4     1943.07     1978.39    198.48 o
 -19   5   4      819.20      869.05    154.60 o
 -17   5   4    21282.91    20462.44    403.59 o
 -15   5   4     2216.81     2154.86    102.85 o
 -13   5   4     1113.72     1400.50     80.66 o
 -11   5   4    20674.51    20808.28    187.77 o
  -9   5   4    29615.83    30479.92    276.74 o
  -7   5   4     5929.94     6008.18    112.96 o
  -5   5   4    41323.68    39403.30    324.02 o
  -3   5   4    34239.46    33887.00    383.13 o
  -1   5   4     1256.58     1420.15     44.41 o
   1   5   4    21489.60    22098.01    162.69 o
   3   5   4    31345.84    30697.10    359.53 o
   5   5   4     3976.35     4616.58     91.38 o
   7   5   4    12117.04    12581.86    200.54 o
   9   5   4    20586.63    19284.13    352.50 o
  11   5   4     3366.53     3481.25    105.63 o
  13   5   4        1.89      235.66    116.70 o
  15   5   4    35690.67    34622.74   1162.28 o
  17   5   4    10279.45     9446.89    233.53 o
  19   5   4       72.62      352.97    141.63 o
  21   5   4     2972.27     2918.05    193.60 o
  23   5   4      355.50      741.29    209.15 o
  25   5   4     1565.84     2145.51    405.72 o
 -26   6   4      209.17      506.56    292.21 o
 -24   6   4     7511.06     7654.90    271.03 o
 -22   6   4      578.20      881.31    179.46 o
 -20   6   4        1.89      260.30    150.54 o
 -18   6   4     2295.69     2459.62    204.69 o
 -16   6   4     6890.42     6811.19    174.69 o
 -14   6   4     4300.97     4166.08    123.48 o
 -12   6   4     2741.74     2809.41    103.93 o
 -10   6   4    36345.57    36541.32    584.29 o
  -8   6   4      819.74     1190.51     71.38 o
  -6   6   4     3862.19     3401.84     71.53 o
  -4   6   4    14833.51    14164.97    137.04 o
  -2   6   4     9506.77    10265.11    153.62 o
   0   6   4     3995.12     4475.01     86.28 o
   2   6   4      112.56      258.68     45.65 o
   4   6   4      996.10      714.85     54.08 o
   6   6   4    11380.26    11002.44    249.49 o
   8   6   4     9361.79     8985.10     95.55 o
  10   6   4    12455.85    11870.27    254.04 o
  12   6   4     6708.78     6517.84    272.34 o
  14   6   4    23598.14    21987.21    556.68 o
  16   6   4      301.13      149.40    138.89 o
  18   6   4        0.68      418.89    141.54 o
  20   6   4     2200.79     1710.08    204.56 o
  22   6   4       73.42      372.14    178.57 o
  24   6   4       10.06      480.79    256.40 o
 -25   7   4      823.43      897.52    262.06 o
 -23   7   4      123.12      314.65    173.02 o
 -21   7   4     2104.26     1930.74    211.79 o
 -19   7   4     9025.18     8980.04    368.58 o
 -17   7   4     1639.47     1704.68    152.44 o
 -15   7   4     9085.62     8617.30    168.80 o
 -13   7   4     1704.06     1814.88    109.71 o
 -11   7   4     4487.53     5034.90    166.33 o
  -9   7   4       70.87      306.42     78.66 o
  -7   7   4     4426.17     4146.20     89.49 o
  -5   7   4     2528.24     2624.89    102.95 o
  -3   7   4    10368.95     9907.06    161.78 o
  -1   7   4    31018.70    32479.49    385.88 o
   1   7   4    11897.30    12084.83    118.64 o
   3   7   4      851.31     1051.03     68.36 o
   5   7   4    24812.48    23964.57    294.72 o
   7   7   4       32.49      179.66     53.02 o
   9   7   4     6166.39     6047.25    180.77 o
  11   7   4      748.35      762.19    121.88 o
  13   7   4     7812.33     7617.17    303.30 o
  15   7   4     2061.82     1781.18    155.44 o
  17   7   4     2900.48     2673.79    323.84 o
  19   7   4     4699.62     4334.12    302.85 o
  21   7   4     1842.82     2387.41    535.44 o
  23   7   4     2560.68     2662.83    255.56 o
 -24   8   4     1206.00     1181.27    226.81 o
 -22   8   4     2130.67     2343.43    218.77 o
 -20   8   4    10209.24    10028.76    276.99 o
 -18   8   4     1764.40     1665.50    220.89 o
 -16   8   4      823.96      857.55    122.36 o
 -14   8   4     5270.87     5565.78    152.33 o
 -12   8   4     2136.88     2384.36    106.14 o
 -10   8   4     1021.14      996.11    104.03 o
  -8   8   4     8483.72     8489.27    141.98 o
  -6   8   4      874.01     1149.28     69.08 o
  -4   8   4    10583.91    10743.16    177.59 o
  -2   8   4     6084.02     5562.94     76.79 o
   0   8   4     7306.48     7895.93    144.83 o
   2   8   4     9134.87     9198.56     90.45 o
   4   8   4       58.24      222.40     61.00 o
   6   8   4    15753.82    14409.35    222.26 o
   8   8   4     1087.75     1031.56     84.37 o
  10   8   4     4501.10     4289.21    101.92 o
  12   8   4    22377.26    21940.01    709.52 o
  14   8   4      265.68      402.81    139.30 o
  16   8   4      428.76      490.94    153.91 o
  18   8   4     6395.14     6164.70    193.25 o
  20   8   4      597.70      807.90    169.22 o
  22   8   4     2733.17     3038.44    306.22 o
  24   8   4     8811.91     9577.25    475.70 o
 -23   9   4     4476.63     4883.81    237.65 o
 -21   9   4       49.41      461.91    200.25 o
 -19   9   4      904.56      750.31    198.98 o
 -17   9   4     1570.22     1466.83    152.62 o
 -15   9   4      983.20     1174.40    146.52 o
 -13   9   4    12160.94    12502.99    293.04 o
 -11   9   4     1648.06     1651.51    100.94 o
  -9   9   4       25.29      151.82     97.18 o
  -7   9   4     4851.73     4242.69    107.37 o
  -5   9   4      889.36      977.17     97.53 o
  -3   9   4     1129.81     1495.99     76.10 o
  -1   9   4    20091.12    19486.55    244.31 o
   1   9   4     2184.56     2339.65     80.83 o
   3   9   4    24348.96    24762.80    315.70 o
   5   9   4     8704.40     8482.62    129.07 o
   7   9   4     6341.20     6620.75    140.25 o
   9   9   4     2937.70     2789.94    117.38 o
  11   9   4     8912.58     8349.19    289.91 o
  13   9   4     4207.51     4542.58    157.48 o
  15   9   4       99.39      238.52    137.14 o
  17   9   4     1252.52     1088.69    156.86 o
  19   9   4     1049.55     1209.64    249.54 o
  21   9   4     2564.51     2737.26    207.01 o
  23   9   4      875.78      943.87    237.76 o
 -24  10   4       47.38      171.33    514.00 o
 -22  10   4      218.12      616.50    230.96 o
 -20  10   4     2457.74     2808.50    393.35 o
 -18  10   4       22.50      381.16    218.95 o
 -16  10   4       46.21      280.55    148.68 o
 -14  10   4      683.49      816.71    118.71 o
 -12  10   4        9.21      295.23    107.63 o
 -10  10   4     5297.22     4890.10    132.86 o
  -8  10   4     1273.52     1244.60     92.79 o
  -6  10   4      614.97      959.66    105.75 o
  -4  10   4      214.63      410.45     82.48 o
  -2  10   4    10518.79    10298.51    145.29 o
   0  10   4    21023.90    20430.51    164.54 o
   2  10   4      152.78      328.89     93.75 o
   4  10   4     8081.61     7955.59    131.69 o
   6  10   4      853.19     1016.93     93.80 o
   8  10   4     8206.82     8181.48    278.87 o
  10  10   4     2413.64     2132.84    148.27 o
  12  10   4     1698.99     1775.48    150.24 o
  14  10   4        6.25      279.76    128.37 o
  16  10   4        9.43      274.27    156.85 o
  18  10   4     2645.70     2821.08    186.68 o
  20  10   4       18.83      488.26    192.72 o
  22  10   4      459.43      501.37    221.93 o
 -23  11   4      228.41      516.43    326.19 o
 -21  11   4     1099.05     1024.90    245.00 o
 -19  11   4       85.25      217.38    217.69 o
 -17  11   4       74.52      437.19    175.57 o
 -15  11   4      478.59      458.43    167.17 o
 -13  11   4       73.08      354.55    137.75 o
 -11  11   4     7804.04     7913.44    272.45 o
  -9  11   4     6737.67     6468.07    272.53 o
  -7  11   4      226.94      355.14    109.63 o
  -5  11   4      172.20      520.56    118.56 o
  -3  11   4      584.30      844.31    108.12 o
  -1  11   4      586.76      566.66    116.47 o
   1  11   4        4.76      273.95     89.13 o
   3  11   4      302.44      494.86     96.15 o
   5  11   4     5864.97     5746.25    130.64 o
   7  11   4     4332.68     4465.45    150.07 o
   9  11   4     4232.93     4077.02    174.40 o
  11  11   4     2175.88     1785.89    153.80 o
  13  11   4     2763.18     2930.64    203.27 o
  15  11   4      322.62      492.15    162.54 o
  17  11   4      102.42      147.20    153.22 o
  19  11   4      303.74      373.00    183.12 o
  21  11   4      413.27      875.51    249.30 o
 -22  12   4     2032.14     1790.72    384.53 o
 -20  12   4     2588.00     2869.05    268.94 o
 -18  12   4      992.13     1038.55    253.25 o
 -16  12   4     4324.26     4861.57    280.42 o
 -14  12   4     2828.40     2371.58    195.12 o
 -12  12   4      249.81      491.92    144.13 o
 -10  12   4    14314.52    14043.78    237.63 o
  -8  12   4      610.09      829.54    137.11 o
  -6  12   4     1807.46     1796.55    129.07 o
  -4  12   4    17421.84    17448.22    331.48 o
  -2  12   4      821.65     1008.31    108.47 o
   0  12   4      178.69      436.84     99.29 o
   2  12   4     2805.63     2244.24    121.45 o
   4  12   4      979.04     1210.50    123.49 o
   6  12   4     3447.34     3577.63    132.55 o
   8  12   4    20457.80    20703.73    593.60 o
  10  12   4      543.07      623.57    154.15 o
  12  12   4     7047.15     6629.49    224.51 o
  14  12   4     3012.32     2734.60    206.72 o
  16  12   4     2683.57     2724.58    198.24 o
  18  12   4     2572.68     2945.20    231.45 o
  20  12   4       11.94      235.07    144.24 o
 -21  13   4     1404.46     1823.17    331.53 o
 -19  13   4     2009.72     1991.29    241.05 o
 -17  13   4     8651.47     9532.18    317.29 o
 -15  13   4        2.73      352.51    188.64 o
 -13  13   4     5119.06     5063.26    224.80 o
 -11  13   4     4341.16     4036.88    184.03 o
  -9  13   4     1377.08     1351.85    161.63 o
  -7  13   4     7913.15     7529.09    168.07 o
  -5  13   4     3405.01     3173.73    154.56 o
  -3  13   4     4332.22     4227.16    138.73 o
  -1  13   4    18609.51    18016.10    208.39 o
   1  13   4     8109.52     8296.42    255.13 o
   3  13   4    26351.25    26649.62    298.37 o
   5  13   4     9170.65     8843.71    194.18 o
   7  13   4      338.39      562.93    138.97 o
   9  13   4     7117.99     7143.26    203.59 o
  11  13   4    12207.40    12858.30    308.46 o
  13  13   4     3618.02     3613.76    242.21 o
  15  13   4    10251.02    11313.17    355.44 o
  17  13   4      142.63      551.89    224.07 o
  19  13   4     1955.57     2070.87    240.92 o
 -18  14   4        6.26      790.78    303.02 o
 -16  14   4     3667.84     4088.82    288.08 o
 -14  14   4     3309.90     3632.31    249.79 o
 -12  14   4      526.02      644.49    191.72 o
 -10  14   4    17007.16    16326.14    432.99 o
  -8  14   4       56.22      157.44    132.69 o
  -6  14   4      411.05      611.29    155.83 o
  -4  14   4     2467.17     2361.19    145.69 o
  -2  14   4     4994.84     4397.96    154.00 o
   0  14   4    19883.22    19533.16    259.06 o
   2  14   4     3842.98     3817.05    209.96 o
   4  14   4        0.99      172.78    130.66 o
   6  14   4      879.06     1037.35    135.07 o
   8  14   4     6203.80     6207.19    240.12 o
  10  14   4        5.51      355.02    171.42 o
  12  14   4     2842.33     2879.74    229.44 o
  14  14   4      590.87      677.95    187.53 o
  16  14   4      692.23      959.56    231.05 o
  18  14   4     2878.62     2753.88    342.58 o
 -17  15   4     1200.02     1529.40    251.98 o
 -15  15   4       89.91      551.61    222.75 o
 -13  15   4        5.68      473.81    197.61 o
 -11  15   4        6.65      425.32    196.25 o
  -9  15   4      177.46      390.83    163.53 o
  -7  15   4       84.99      304.29    156.03 o
  -5  15   4     2704.13     2423.10    157.33 o
  -3  15   4     2705.50     2834.38    190.70 o
  -1  15   4      127.15      336.54    126.99 o
   1  15   4     2265.68     2370.66    181.80 o
   3  15   4      200.35      240.28    133.07 o
   5  15   4      284.11      507.79    147.17 o
   7  15   4     1129.74      767.72    175.51 o
   9  15   4      341.61      483.46    164.03 o
  11  15   4      121.92      343.14    207.91 o
  13  15   4     2107.74     2239.25    233.69 o
  15  15   4     1401.14     1388.56    237.71 o
  17  15   4      320.45      363.77    317.52 o
 -16  16   4     4069.83     4536.14    558.36 o
 -14  16   4     1717.81     1549.52    250.61 o
 -12  16   4     1425.48     1762.64    238.09 o
 -10  16   4     6328.79     6608.58    320.38 o
  -8  16   4     1109.91     1114.87    162.28 o
  -6  16   4     3139.48     3069.04    199.11 o
  -4  16   4     7047.34     7091.36    273.08 o
  -2  16   4      367.61      577.93    163.05 o
   0  16   4     3309.09     2973.17    208.10 o
   2  16   4      985.80     1473.00    215.27 o
   4  16   4       11.83      349.64    164.37 o
   6  16   4     1406.18     1638.50    195.28 o
   8  16   4     6259.30     6197.58    261.34 o
  10  16   4     5764.41     5701.04    271.47 o
  12  16   4      338.82      573.58    214.97 o
  14  16   4      918.64      811.89    254.40 o
 -13  17   4     3161.70     3225.24    267.10 o
 -11  17   4     2094.70     2096.60    253.47 o
  -9  17   4      113.04      354.48    206.95 o
  -7  17   4     9058.84     9756.35    286.83 o
  -5  17   4     3562.31     3625.51    215.40 o
  -3  17   4    17396.07    17267.31    261.95 o
  -1  17   4      109.49      338.09    180.86 o
   1  17   4      806.12      929.53    205.69 o
   3  17   4     7840.27     8451.71    281.07 o
   5  17   4     4993.56     5068.25    193.92 o
   7  17   4     1380.32     1312.97    212.19 o
   9  17   4     1448.11     1268.52    201.58 o
  11  17   4     1267.56     1668.99    217.32 o
  13  17   4      207.26      725.41    356.36 o
 -10  18   4     5915.91     6497.34    335.03 o
  -8  18   4      164.56      317.07    186.27 o
  -6  18   4      653.58      730.68    207.24 o
  -4  18   4     4529.29     4804.84    267.25 o
  -2  18   4       48.56      432.77    195.68 o
   0  18   4     2961.95     2908.94    254.56 o
   2  18   4      405.20      443.18    219.60 o
   4  18   4      981.17      925.62    220.43 o
   6  18   4     1460.58     2079.55    323.34 o
   8  18   4     3369.70     3333.79    259.69 o
  10  18   4     1556.92     1363.41    235.29 o
  -7  19   4      419.23      707.64    288.98 o
  -5  19   4        9.42      101.21    224.89 o
  -3  19   4      737.19      871.67    243.55 o
  -1  19   4      207.04      395.33    219.71 o
   1  19   4       23.06      353.53    213.41 o
   3  19   4      690.01      808.31    240.21 o
   5  19   4      347.50     1018.82    538.48 o
 -27   1   5     5935.05     5867.25    248.11 o
 -25   1   5       75.04      384.51    171.62 o
 -23   1   5     2533.50     2765.14    183.49 o
 -21   1   5     2481.06     2361.02    196.68 o
 -19   1   5     5221.30     4975.78    211.33 o
 -17   1   5    15782.97    15706.05    266.31 o
 -15   1   5     3249.72     2868.78    108.41 o
 -13   1   5    27822.23    29203.21    250.69 o
 -11   1   5     7027.13     7669.72    107.78 o
  -9   1   5    32738.52    30323.23    206.24 o
  -7   1   5    14055.31    14732.96    106.07 o
  -5   1   5     1727.28     1796.13     57.75 o
  -3   1   5    47074.58    48539.34    235.70 o
  -1   1   5     1971.51     1673.83     53.69 o
   1   1   5    27916.16    27766.22    131.48 o
   3   1   5    82876.36    86909.91    555.90 o
   5   1   5    10991.66    11603.78    151.73 o
   7   1   5    22003.07    21381.14    336.98 o
   9   1   5    23586.39    22886.09    449.49 o
  11   1   5    25674.08    25329.06    809.16 o
  13   1   5     4866.78     4973.91    124.40 o
  15   1   5      402.73      458.43    114.06 o
  17   1   5    22360.41    21641.45    599.51 o
  19   1   5     2899.74     3422.62    234.86 o
  21   1   5     1546.34     1226.70    300.49 o
  23   1   5     1045.06     1471.70    255.67 o
  25   1   5     1815.11     2102.84    289.74 o
 -26   2   5     3468.55     3405.40    221.52 o
 -24   2   5     6019.29     5983.67    306.64 o
 -22   2   5     9852.05    10114.20    342.52 o
 -20   2   5      366.34      338.43    142.73 o
 -18   2   5    10532.92    10870.55    321.65 o
 -16   2   5    65095.26    66795.40    922.09 o
 -14   2   5    36656.54    36724.85    536.94 o
 -12   2   5    28837.03    27432.36    288.02 o
 -10   2   5     5502.77     5327.16     82.31 o
  -8   2   5     1489.88     1334.12     42.44 o
  -6   2   5    26706.59    25709.82    147.15 o
  -4   2   5    23389.71    24623.62    167.94 o
  -2   2   5    74573.99    77999.31    539.90 o
   0   2   5     1344.54     1295.94     46.12 o
   2   2   5    89387.30    95466.37    622.09 o
   4   2   5    84122.66    83297.17    721.35 o
   6   2   5     9664.63     9133.02    105.56 o
   8   2   5      649.30      772.32     58.69 o
  10   2   5    31432.37    30413.11    640.57 o
  12   2   5     4106.78     3786.64    243.10 o
  14   2   5    16268.49    15559.31    460.41 o
  16   2   5    28772.57    28714.91    674.05 o
  18   2   5        5.15      219.13    138.18 o
  20   2   5     4590.63     4191.19    194.37 o
  22   2   5    10489.84    10518.57    576.20 o
  24   2   5     3655.14     3981.52    344.61 o
  26   2   5      673.44      838.31    541.53 o
 -27   3   5     1751.00     1538.78    240.37 o
 -25   3   5     1033.69     1017.78    188.54 o
 -23   3   5     2144.81     2230.55    204.90 o
 -21   3   5     7045.51     7340.12    218.42 o
 -19   3   5    18710.12    19659.67    419.53 o
 -17   3   5     1676.07     1737.84    134.16 o
 -15   3   5    14575.45    14831.88    157.93 o
 -13   3   5     3075.86     3197.77     91.11 o
 -11   3   5     5940.25     6285.49    169.99 o
  -9   3   5    26650.18    27130.86    362.98 o
  -7   3   5     4005.03     4277.17     85.02 o
  -5   3   5      502.58      822.49     59.83 o
  -3   3   5    56901.29    58188.73    276.35 o
  -1   3   5     6462.61     7347.23     81.73 o
   1   3   5    17150.73    17091.91    121.66 o
   3   3   5   105509.17   113052.99   1009.69 o
   5   3   5       51.85      305.59     50.94 o
   7   3   5     5649.19     5240.64     95.09 o
   9   3   5      947.65      993.31     59.20 o
  11   3   5    42583.93    40646.64    747.75 o
  13   3   5    10584.62    10220.31    317.58 o
  15   3   5     6749.37     6557.52    192.23 o
  17   3   5     7243.47     6634.04    326.09 o
  19   3   5     1483.56     1481.85    170.67 o
  21   3   5     1130.69     1517.89    186.33 o
  23   3   5     3912.96     4740.06    295.78 o
  25   3   5     1211.05     1525.14    296.19 o
 -26   4   5      179.78      461.56    241.61 o
 -24   4   5     1501.26     1364.24    232.79 o
 -22   4   5     5769.01     5953.42    274.24 o
 -20   4   5       18.60      413.54    165.47 o
 -18   4   5     7752.24     7250.84    252.58 o
 -16   4   5       13.27      326.75    103.94 o
 -14   4   5     7689.74     8613.38    149.21 o
 -12   4   5        5.70      193.18     62.62 o
 -10   4   5     4368.36     4253.24    131.51 o
  -8   4   5     4308.29     4472.29     99.67 o
  -6   4   5     6794.70     6365.52    121.11 o
  -4   4   5    17636.56    19638.13    317.63 o
  -2   4   5     1223.25     1301.04     40.79 o
   0   4   5     2100.95     2111.86    166.70 o
   2   4   5     6601.10     7082.38     97.44 o
   4   4   5     2514.82     2544.72     52.11 o
   6   4   5      154.83      374.67     51.06 o
   8   4   5      223.39      430.64     52.88 o
  10   4   5     9725.43     9491.59    202.05 o
  12   4   5      101.20      295.32     98.23 o
  14   4   5     1547.38     1667.02    139.88 o
  16   4   5     8842.25     8245.54    183.47 o
  18   4   5     1359.56     1711.02    164.68 o
  20   4   5      561.06      687.58    164.79 o
  22   4   5      104.68      373.97    182.69 o
  24   4   5       10.38      285.27    269.46 o
 -25   5   5      845.63      683.99    214.19 o
 -23   5   5     1476.45     1689.43    229.13 o
 -21   5   5     4770.45     4787.23    295.52 o
 -19   5   5     1178.35     1246.92    150.88 o
 -17   5   5     4194.55     4114.44    139.11 o
 -15   5   5    16638.70    16792.64    213.45 o
 -13   5   5     5125.35     5103.68    113.90 o
 -11   5   5     2508.54     2683.67     82.89 o
  -9   5   5     2012.86     1801.34     67.94 o
  -7   5   5    12671.57    14347.46    276.22 o
  -5   5   5     1025.11      804.32     57.29 o
  -3   5   5    88668.73    93332.11    675.27 o
  -1   5   5       18.01      190.34     37.75 o
   1   5   5    50772.90    50386.82    508.98 o
   3   5   5    23449.09    24350.39    224.69 o
   5   5   5      965.35     1155.16     65.04 o
   7   5   5     5627.00     5332.36    109.18 o
   9   5   5      239.32      242.18     57.85 o
  11   5   5     4374.97     4509.40    137.22 o
  13   5   5      156.59      375.47    107.94 o
  15   5   5     6982.86     6494.56    179.51 o
  17   5   5       46.61      306.42    138.91 o
  19   5   5    10897.15    10920.65    361.45 o
  21   5   5     3815.82     3869.79    213.02 o
  23   5   5       31.91      491.15    218.98 o
  25   5   5     5964.42     6677.40    619.55 o
 -26   6   5     5211.76     5157.06    392.36 o
 -24   6   5    15281.46    16069.60    456.99 o
 -22   6   5     2733.29     3055.09    280.69 o
 -20   6   5     1083.99     1136.10    187.95 o
 -18   6   5    11607.33    11969.84    224.78 o
 -16   6   5     5231.73     5459.46    172.49 o
 -14   6   5       78.14      153.80     97.38 o
 -12   6   5    31458.27    32444.29    388.64 o
 -10   6   5     3834.79     4349.16     99.47 o
  -8   6   5     7226.21     7580.84     97.87 o
  -6   6   5   103616.63   105467.00   1431.68 o
  -4   6   5     1835.07     2020.45     70.32 o
  -2   6   5    16707.37    16614.90    170.80 o
   0   6   5    45136.79    45822.70    418.91 o
   2   6   5      122.35      366.89     47.50 o
   4   6   5    39455.28    40545.50    313.84 o
   6   6   5      180.30      370.79     51.20 o
   8   6   5    16631.73    15628.52    256.96 o
  10   6   5    12954.02    12762.02    286.42 o
  12   6   5    20656.58    20835.47    508.56 o
  14   6   5    18033.45    17549.46    235.44 o
  16   6   5      640.10      935.94    136.11 o
  18   6   5     1539.88     1404.06    164.68 o
  20   6   5     5960.54     6383.66    220.33 o
  22   6   5     5862.65     6337.46    271.01 o
  24   6   5       65.89      545.23    264.72 o
 -25   7   5     4308.84     4937.47    322.57 o
 -23   7   5     8308.82     8237.58    279.96 o
 -21   7   5      340.22      346.32    161.63 o
 -19   7   5     2170.67     2137.34    228.69 o
 -17   7   5      842.26     1016.53    146.54 o
 -15   7   5     2359.18     2636.38    142.98 o
 -13   7   5    13440.23    13465.92    166.33 o
 -11   7   5     9591.75     9164.62    130.45 o
  -9   7   5     1749.25     1427.01     90.54 o
  -7   7   5    32438.95    31179.30    365.89 o
  -5   7   5    22981.41    21813.86    261.15 o
  -3   7   5     4465.04     4697.48     84.72 o
  -1   7   5      168.16      300.84     50.79 o
   1   7   5    47029.16    45229.30    340.53 o
   3   7   5     2683.74     2392.44     64.74 o
   5   7   5      182.66      338.06     56.27 o
   7   7   5    33134.00    31711.74    502.23 o
   9   7   5     1977.09     2205.49    103.38 o
  11   7   5      483.18      491.63     88.41 o
  13   7   5    13369.47    13103.70    234.49 o
  15   7   5      217.26      467.00    202.82 o
  17   7   5      444.53      749.49    191.66 o
  19   7   5     3888.74     4063.03    243.28 o
  21   7   5       38.42      547.77    191.60 o
  23   7   5     1955.61     2132.64    256.92 o
 -24   8   5     5495.69     5544.26    271.15 o
 -22   8   5      670.23      512.22    200.93 o
 -20   8   5     1080.60      922.63    228.88 o
 -18   8   5    12535.27    12020.88    236.57 o
 -16   8   5    20686.89    20199.16    399.45 o
 -14   8   5     2210.31     2038.41    125.93 o
 -12   8   5     2866.00     2972.86    131.26 o
 -10   8   5      411.04      699.37     87.58 o
  -8   8   5     2635.65     2685.28    102.00 o
  -6   8   5      696.53      678.81     72.42 o
  -4   8   5     2556.48     2542.03     70.50 o
  -2   8   5      946.27     1136.95     68.22 o
   0   8   5     7998.67     7222.44     81.99 o
   2   8   5    29700.95    29105.28    328.71 o
   4   8   5     3537.26     3706.14     98.68 o
   6   8   5     8044.95     7359.03    123.93 o
   8   8   5     1998.72     2334.26     97.37 o
  10   8   5        6.88      418.42     88.88 o
  12   8   5       26.18      315.12    108.96 o
  14   8   5      123.46      377.13    125.26 o
  16   8   5      164.82      760.01    173.29 o
  18   8   5     1311.55     1531.17    191.56 o
  20   8   5     8460.11     8735.05    251.75 o
  22   8   5     2073.72     2283.67    243.23 o
 -23   9   5     6304.59     5739.65    240.68 o
 -21   9   5     4016.09     3335.97    252.94 o
 -19   9   5        4.10      481.31    221.92 o
 -17   9   5      446.58      830.90    207.40 o
 -15   9   5      472.23      402.67    104.96 o
 -13   9   5      524.80      669.72    118.11 o
 -11   9   5       53.48      352.45    102.21 o
  -9   9   5    22745.89    21471.17    423.78 o
  -7   9   5     6585.58     6194.44    116.33 o
  -5   9   5    36089.64    37039.69    445.97 o
  -3   9   5    14933.69    15091.90    154.05 o
  -1   9   5      965.62     1016.91     77.52 o
   1   9   5      602.98      611.00     72.54 o
   3   9   5     4281.31     4411.57    131.72 o
   5   9   5      359.26      408.38     71.42 o
   7   9   5     1422.76     1584.74     96.23 o
   9   9   5    35979.91    34894.25    926.84 o
  11   9   5    16514.24    16101.55    307.87 o
  13   9   5      332.54      535.47    127.88 o
  15   9   5     1289.07     1241.18    132.32 o
  17   9   5     6773.77     7219.71    225.41 o
  19   9   5      764.71      902.08    188.10 o
  21   9   5     1592.82     1536.31    223.24 o
  23   9   5      385.06      579.77    219.03 o
 -22  10   5    10582.28    10081.64    372.34 o
 -20  10   5     1297.16      862.75    219.78 o
 -18  10   5       75.59      342.75    173.84 o
 -16  10   5    14792.95    14920.19    231.12 o
 -14  10   5     5090.03     5002.37    221.08 o
 -12  10   5    24664.20    24538.76    532.08 o
 -10  10   5    11979.88    12056.73    208.77 o
  -8  10   5    14321.17    14116.13    166.69 o
  -6  10   5     8164.46     7845.81    132.26 o
  -4  10   5     5255.88     5637.79    111.54 o
  -2  10   5    26627.53    25546.59    360.19 o
   0  10   5      502.74      510.16     79.03 o
   2  10   5     1189.06     1543.58    107.79 o
   4  10   5    23253.24    22126.46    368.63 o
   6  10   5     4203.48     4204.90    132.02 o
   8  10   5       59.05      271.69    111.22 o
  10  10   5    38410.47    38102.66    736.06 o
  12  10   5     2722.13     2621.30    158.25 o
  14  10   5      384.55      562.90    133.09 o
  16  10   5     7752.73     8412.93    251.99 o
  18  10   5      150.76      443.85    159.30 o
  20  10   5     1456.29     1538.86    197.80 o
  22  10   5     6374.75     6353.57    365.72 o
 -23  11   5     1202.64     1210.01    267.19 o
 -21  11   5     6063.64     6425.42    362.01 o
 -19  11   5      494.56      514.08    227.94 o
 -17  11   5       28.09      334.29    203.40 o
 -15  11   5    28989.88    30324.14   1016.65 o
 -13  11   5      944.22      936.92    128.34 o
 -11  11   5     2897.08     2981.59    155.15 o
  -9  11   5    23772.70    24080.83    479.32 o
  -7  11   5      876.73      932.94    115.10 o
  -5  11   5     1200.44     1333.22    112.10 o
  -3  11   5    35903.91    35449.38    265.84 o
  -1  11   5     3162.11     3082.87     94.31 o
   1  11   5     4870.88     4616.26    120.46 o
   3  11   5    16617.21    16316.12    310.71 o
   5  11   5    27826.90    29131.89    256.33 o
   7  11   5     1534.45     1454.04    138.92 o
   9  11   5    10906.53    10967.00    298.52 o
  11  11   5     6426.70     6255.58    215.57 o
  13  11   5    11207.79    11086.77    235.49 o
  15  11   5       79.80      480.01    131.68 o
  17  11   5     7215.47     7557.07    220.80 o
  19  11   5      153.72      616.35    203.54 o
  21  11   5     1541.41     1307.16    209.44 o
 -22  12   5     6504.50     7430.20    399.61 o
 -20  12   5     3786.18     3978.27    309.84 o
 -18  12   5      103.61      270.69    217.30 o
 -16  12   5       46.82      402.64    183.76 o
 -14  12   5      197.21      359.36    139.32 o
 -12  12   5     1592.75     1533.43    184.84 o
 -10  12   5    10851.40    10631.50    261.99 o
  -8  12   5    21989.93    21333.35    264.41 o
  -6  12   5     1882.56     1523.41    147.55 o
  -4  12   5     3255.00     3465.14    175.14 o
  -2  12   5    16851.62    17424.13    245.96 o
   0  12   5     5500.93     5516.19    130.65 o
   2  12   5     6075.97     5743.44    133.87 o
   4  12   5      181.55      362.70     94.69 o
   6  12   5     4678.64     4578.77    132.32 o
   8  12   5     5583.23     5243.13    219.04 o
  10  12   5    19544.26    19244.42    644.52 o
  12  12   5     4961.50     4496.50    194.60 o
  14  12   5     1440.50     1525.48    169.72 o
  16  12   5    11889.18    12516.77    315.31 o
  18  12   5      105.26      509.22    177.23 o
  20  12   5       44.89      346.39    269.16 o
 -19  13   5     6805.29     7268.72    511.81 o
 -17  13   5     8576.54     9492.96    337.45 o
 -15  13   5      640.29      879.97    207.00 o
 -13  13   5      103.53      409.47    167.55 o
 -11  13   5     2015.69     1997.17    202.92 o
  -9  13   5     2679.25     2171.59    155.09 o
  -7  13   5     2573.46     2718.65    142.12 o
  -5  13   5     8124.81     8266.07    189.85 o
  -3  13   5     3250.34     3688.99    162.20 o
  -1  13   5     7236.07     6585.78    160.78 o
   1  13   5     5365.08     4956.41    131.76 o
   3  13   5     8363.22     7854.96    306.89 o
   5  13   5     1752.24     1711.66    138.49 o
   7  13   5     5065.47     5203.63    167.90 o
   9  13   5     2408.83     2323.80    197.41 o
  11  13   5     7615.43     7271.24    301.33 o
  13  13   5      295.33      541.22    174.43 o
  15  13   5     1412.49     1614.01    215.25 o
  17  13   5      166.26      634.67    214.19 o
  19  13   5      743.63     1027.03    275.11 o
 -18  14   5    16647.25    17147.46    455.13 o
 -16  14   5     1208.18     1115.49    243.98 o
 -14  14   5        1.57      208.89    178.97 o
 -12  14   5     7293.81     7219.95    270.82 o
 -10  14   5     4205.01     3611.65    219.83 o
  -8  14   5     3081.11     2875.41    172.41 o
  -6  14   5     9802.07     9360.44    214.58 o
  -4  14   5     3907.85     3296.54    178.89 o
  -2  14   5     2334.40     2080.13    177.05 o
   0  14   5     2065.14     2056.25    144.52 o
   2  14   5     1362.19     1528.97    144.82 o
   4  14   5      577.45      645.67    130.09 o
   6  14   5    11824.37    11625.64    208.43 o
   8  14   5    11968.81    12455.84    222.83 o
  10  14   5      880.10     1194.08    204.64 o
  12  14   5      299.88      465.31    163.66 o
  14  14   5     3179.61     3328.09    239.70 o
  16  14   5       16.26      279.98    188.02 o
  18  14   5      406.59      591.43    351.44 o
 -17  15   5       41.28      569.84    270.24 o
 -15  15   5     8045.44     8179.31    319.72 o
 -13  15   5     1057.52     1160.88    238.24 o
 -11  15   5    11331.97    11994.80    381.99 o
  -9  15   5      955.30      825.52    148.02 o
  -7  15   5    11845.45    11960.68    218.17 o
  -5  15   5    20818.33    21229.82    285.52 o
  -3  15   5     1549.35     1787.34    176.29 o
  -1  15   5     1063.43      977.06    156.52 o
   1  15   5     8430.24     8373.70    228.42 o
   3  15   5     5212.24     4823.77    177.50 o
   5  15   5       58.85      379.44    141.27 o
   7  15   5    24546.65    26039.25    693.87 o
   9  15   5     1015.26      983.35    187.97 o
  11  15   5       61.17      363.94    176.88 o
  13  15   5    19225.93    20572.00    327.85 o
  15  15   5     1728.99     2009.13    222.03 o
 -16  16   5      583.49      541.94    338.32 o
 -14  16   5       88.23      363.48    214.69 o
 -12  16   5     2902.23     3074.18    272.69 o
 -10  16   5      750.46      688.92    197.69 o
  -8  16   5       50.61      267.56    165.00 o
  -6  16   5     1619.86     1602.98    166.66 o
  -4  16   5       91.64      197.92    163.02 o
  -2  16   5      430.25      439.22    168.35 o
   0  16   5    12969.47    12885.32    245.76 o
   2  16   5      586.03      864.95    213.93 o
   4  16   5      494.63      531.39    167.34 o
   6  16   5     6516.10     6212.60    225.05 o
   8  16   5     2632.01     2946.45    178.25 o
  10  16   5     3950.89     4220.78    396.68 o
  12  16   5     1318.31     1369.97    222.96 o
  14  16   5      953.58     1234.75    299.85 o
 -13  17   5      200.79      356.33    263.85 o
 -11  17   5      259.95      557.86    226.27 o
  -9  17   5      100.79      376.61    220.13 o
  -7  17   5      204.73      518.25    182.24 o
  -5  17   5       13.59      256.00    182.38 o
  -3  17   5      813.56      763.53    167.89 o
  -1  17   5     3949.46     4165.49    230.43 o
   1  17   5      276.58      560.11    208.79 o
   3  17   5       20.30      204.14    194.41 o
   5  17   5      431.79      411.32    163.84 o
   7  17   5     2485.02     2348.93    222.19 o
   9  17   5      152.35      470.29    188.87 o
  11  17   5      604.97      868.70    214.60 o
 -10  18   5     6017.05     6520.88    366.22 o
  -8  18   5     6784.86     7112.81    333.10 o
  -6  18   5       98.35      548.26    232.67 o
  -4  18   5      775.60      746.67    207.03 o
  -2  18   5     3331.26     3579.92    229.26 o
   0  18   5     1451.24     1784.33    244.16 o
   2  18   5       43.35      570.65    220.26 o
   4  18   5     2562.12     2906.87    305.15 o
   6  18   5       91.35      445.08    190.54 o
   8  18   5      141.70      519.60    189.68 o
  -5  19   5     2403.76     2259.76    346.44 o
  -3  19   5     8114.75     7828.83    384.33 o
  -1  19   5     1683.83     1737.90    250.87 o
   1  19   5      146.62      157.31    200.28 o
   3  19   5     8596.72     9805.25    935.45 o
   5  19   5     1517.51     1776.05    532.36 o
 -26   0   6      469.58      502.54    249.66 o
 -24   0   6    20931.24    21596.99   1069.41 o
 -22   0   6    25581.09    26617.09    894.14 o
 -20   0   6      403.79      353.58    228.26 o
 -18   0   6      590.80      754.78    230.21 o
 -16   0   6     2129.07     2195.13    219.52 o
 -14   0   6     4110.53     3774.33    173.69 o
 -12   0   6    11679.67    11044.97    332.11 o
 -10   0   6    34512.54    33170.66    459.87 o
  -8   0   6    95908.09   112121.98    817.18 o
  -6   0   6   190621.67   207576.56    590.48 o
  -4   0   6    75319.95    75764.80    497.56 o
  -2   0   6    64375.75    71894.36    681.17 o
   0   0   6      337.47      454.98     62.47 o
   2   0   6    24417.29    22459.14    162.77 o
   4   0   6    10184.65    11102.47    125.85 o
   6   0   6    11521.93    12413.46    195.63 o
   8   0   6    18758.07    18426.69    318.62 o
  10   0   6      254.07      379.12    116.96 o
  12   0   6     2104.08     2134.79    146.07 o
  14   0   6    60075.26    61875.05   1380.04 o
  16   0   6      259.17      321.73    136.01 o
  18   0   6      172.00      293.16    342.67 o
  20   0   6    15433.73    15611.19    561.42 o
  22   0   6    14514.08    14361.37    599.67 o
  24   0   6     3369.22     2528.69    390.09 o
 -27   1   6     1970.49     2246.00    222.04 o
 -25   1   6     1032.01     1129.23    171.72 o
 -23   1   6     7082.75     6995.63    279.03 o
 -21   1   6      910.59     1022.10    245.66 o
 -19   1   6      284.21      363.21    163.13 o
 -17   1   6    46381.14    47016.52    501.85 o
 -15   1   6     2573.47     2378.31     97.13 o
 -13   1   6     3920.46     3844.52    110.20 o
 -11   1   6    56273.75    57564.53    665.61 o
  -9   1   6    25587.03    25823.39    180.03 o
  -7   1   6    14724.26    16214.56    132.11 o
  -5   1   6    31776.34    28952.50    187.75 o
  -3   1   6    34326.59    35616.61    362.09 o
  -1   1   6    17974.23    19490.39    168.86 o
   1   1   6    38154.53    40242.36    269.08 o
   3   1   6    28005.69    25978.98    195.92 o
   5   1   6    27428.68    28708.45    204.90 o
   7   1   6    24141.18    24458.55    440.12 o
   9   1   6    33370.27    31006.11    530.14 o
  11   1   6     7087.56     7628.50    125.69 o
  13   1   6     7341.79     6552.35    135.20 o
  15   1   6     1027.07     1214.39    147.95 o
  17   1   6      114.04      293.19    125.74 o
  19   1   6     4369.65     4187.56    226.29 o
  21   1   6    17334.02    17629.17   1084.60 o
  23   1   6      372.19      651.20    225.85 o
  25   1   6      129.06      407.28    262.43 o
 -26   2   6       17.22      239.91    174.75 o
 -24   2   6     2906.42     3048.48    205.48 o
 -22   2   6     2963.58     3061.59    262.15 o
 -20   2   6     1198.40     1359.79    275.80 o
 -18   2   6     5946.58     5491.04    206.39 o
 -16   2   6     8075.70     8133.21    141.06 o
 -14   2   6     2445.41     2155.77    100.48 o
 -12   2   6    19022.48    19583.89    219.26 o
 -10   2   6    15446.29    15861.61    279.37 o
  -8   2   6     1481.24     1840.10     50.94 o
  -6   2   6     2926.35     3052.82     58.86 o
  -4   2   6    55740.64    56826.92    281.46 o
  -2   2   6    12960.57    14227.26    144.00 o
   0   2   6     1721.82     2099.79     53.21 o
   2   2   6      184.91      197.89     38.95 o
   4   2   6    37552.99    35496.72    304.42 o
   6   2   6      309.90      358.44     66.38 o
   8   2   6    47835.57    47654.40    697.20 o
  10   2   6     1329.06     1314.22    109.68 o
  12   2   6      455.05      527.49     96.39 o
  14   2   6     1042.00     1094.97    230.42 o
  16   2   6     1444.02     1425.82    140.04 o
  18   2   6     1497.29     1526.49    154.06 o
  20   2   6     1933.90     1854.76    196.79 o
  22   2   6     7211.86     7179.08    625.60 o
  24   2   6     1097.30      852.96    252.56 o
 -27   3   6     8680.63     8349.38    331.76 o
 -25   3   6     6686.86     6317.35    428.80 o
 -23   3   6     2162.54     2144.50    204.60 o
 -21   3   6     9321.18     9375.45    367.19 o
 -19   3   6      128.32      452.08    192.12 o
 -17   3   6    16087.85    15430.11    212.69 o
 -15   3   6     1584.28     1577.39    100.71 o
 -13   3   6      151.47      389.92     86.29 o
 -11   3   6      781.13      884.28     61.32 o
  -9   3   6    19709.69    21255.60    263.22 o
  -7   3   6    60768.47    61869.11    526.92 o
  -5   3   6      377.87      453.00     42.99 o
  -3   3   6      412.88      839.90     44.52 o
  -1   3   6     1113.39     1216.35     68.96 o
   1   3   6     1133.22     1023.04     42.33 o
   3   3   6     8422.05     9154.67    145.20 o
   5   3   6    57626.22    59103.47    367.63 o
   7   3   6      151.70      258.51     40.10 o
   9   3   6      203.55      404.63     74.70 o
  11   3   6    15985.80    15354.09    353.69 o
  13   3   6    14777.24    14349.90    267.33 o
  15   3   6       62.33      285.35    123.45 o
  17   3   6     9420.32     9352.60    339.49 o
  19   3   6     1121.47     1409.51    173.08 o
  21   3   6       58.97      310.53    185.24 o
  23   3   6     1391.76     1334.35    286.59 o
  25   3   6       83.25      265.20    255.92 o
 -26   4   6     7968.79     8105.08    389.71 o
 -24   4   6      646.46      838.97    251.80 o
 -22   4   6     1540.58     1493.19    237.66 o
 -20   4   6    11806.05    11290.42    380.66 o
 -18   4   6       37.46      285.94    133.72 o
 -16   4   6      416.01      639.37    110.77 o
 -14   4   6    35498.70    37161.51    397.93 o
 -12   4   6     5490.99     5783.85    125.56 o
 -10   4   6     2358.62     2204.47     61.18 o
  -8   4   6    19940.76    18702.89    277.03 o
  -6   4   6       27.47      240.05     42.30 o
  -4   4   6    32661.82    32647.94    299.49 o
  -2   4   6    11482.46     9393.30     61.17 o
   0   4   6     1435.43     2216.61     48.56 o
   2   4   6     6379.31     7066.72     71.47 o
   4   4   6    32246.40    32469.85    401.70 o
   6   4   6   107099.98   107364.99   1035.39 o
   8   4   6     8251.65     7443.65    193.27 o
  10   4   6    10540.00    10656.45    127.60 o
  12   4   6    16821.55    16432.00    360.78 o
  14   4   6    30174.19    29132.57    677.70 o
  16   4   6     4356.91     4130.26    161.78 o
  18   4   6    29829.88    29580.54   1029.18 o
  20   4   6     2929.63     2454.46    182.03 o
  22   4   6       91.77      230.70    179.59 o
  24   4   6    16381.31    18531.92    409.63 o
 -25   5   6     2329.60     2002.93    233.13 o
 -23   5   6      318.48      375.86    223.08 o
 -21   5   6     8962.58     9536.48    299.22 o
 -19   5   6     1551.39     1433.96    169.34 o
 -17   5   6     5527.84     5153.59    155.78 o
 -15   5   6     4763.10     4996.80    170.68 o
 -13   5   6    33077.62    33667.03    566.25 o
 -11   5   6    16664.34    16048.21    148.53 o
  -9   5   6    11659.86    12221.68    133.78 o
  -7   5   6    44642.48    43585.95    447.16 o
  -5   5   6     8675.66     9179.40     85.93 o
  -3   5   6     2187.27     1976.74     66.44 o
  -1   5   6    66585.98    65715.30    407.45 o
   1   5   6    10734.20    11404.58    145.04 o
   3   5   6      366.66      397.42     49.14 o
   5   5   6    82621.14    84112.97   1273.48 o
   7   5   6    10729.32    11150.37    115.40 o
   9   5   6    23140.93    22579.93    421.78 o
  11   5   6    52395.63    50536.19   1658.20 o
  13   5   6     4304.02     4102.91    136.53 o
  15   5   6     1550.29     1396.13    140.81 o
  17   5   6     6492.34     6428.62    291.78 o
  19   5   6     8868.41     9360.43    221.97 o
  21   5   6     2816.15     2836.16    225.94 o
  23   5   6     3341.21     3640.51    264.29 o
 -26   6   6     6172.27     6706.09    377.79 o
 -24   6   6      141.98      171.60    242.30 o
 -22   6   6     5268.04     4593.67    263.62 o
 -20   6   6    18011.46    18028.08    398.73 o
 -18   6   6      408.86      579.10    136.64 o
 -16   6   6    28359.50    27952.29    643.13 o
 -14   6   6     5656.12     5685.03    157.27 o
 -12   6   6     1917.96     2020.95    104.10 o
 -10   6   6     2114.70     2065.54     78.82 o
  -8   6   6    40592.96    43013.46    350.89 o
  -6   6   6    53003.56    54583.96    665.36 o
  -4   6   6      471.20      756.95     51.44 o
  -2   6   6     4322.27     3898.55     59.63 o
   0   6   6     9875.06    10511.72     83.75 o
   2   6   6      835.76      652.09     52.76 o
   4   6   6     4327.84     4485.79     75.23 o
   6   6   6     8085.56     8019.43    171.07 o
   8   6   6     4785.13     4807.05    146.28 o
  10   6   6     1816.14     1968.58    106.31 o
  12   6   6    15538.18    15324.11    607.06 o
  14   6   6       13.25      320.13    124.82 o
  16   6   6      706.29      969.78    153.69 o
  18   6   6    15313.22    15422.50    385.19 o
  20   6   6     1282.00     1269.40    178.86 o
  22   6   6      290.51      292.98    211.00 o
  24   6   6     2175.36     2355.54    433.69 o
 -25   7   6       35.46      319.46    235.77 o
 -23   7   6     5528.74     5257.94    296.17 o
 -21   7   6     1080.29     1019.59    191.10 o
 -19   7   6     2025.26     2020.61    194.53 o
 -17   7   6     7008.93     7590.36    198.32 o
 -15   7   6     1821.85     1648.61    121.95 o
 -13   7   6     8619.72     8481.24    141.36 o
 -11   7   6    52686.61    53571.88    573.45 o
  -9   7   6     1548.80     1665.60     80.17 o
  -7   7   6      209.30      312.19     60.31 o
  -5   7   6    13479.40    14050.25    144.90 o
  -3   7   6       28.59      284.01     50.06 o
  -1   7   6    15157.84    16079.37    138.66 o
   1   7   6    15454.64    14561.66    193.62 o
   3   7   6     8837.41     8328.26    110.82 o
   5   7   6     8004.34     8258.36     98.43 o
   7   7   6    33801.68    33987.02    648.52 o
   9   7   6    17613.82    17168.88    384.19 o
  11   7   6     5895.17     5466.19    160.09 o
  13   7   6     1526.94     1639.85    139.25 o
  15   7   6       68.58      389.99    127.80 o
  17   7   6      350.75      568.10    155.88 o
  19   7   6     2270.38     1664.75    217.79 o
  21   7   6    11423.52    11265.52    419.74 o
  23   7   6     1042.57     1282.87    254.49 o
 -24   8   6    12907.57    12780.92    399.92 o
 -22   8   6     7121.50     7387.45    247.12 o
 -20   8   6     8804.57     8409.33    288.92 o
 -18   8   6     3246.84     3062.34    191.78 o
 -16   8   6     5096.22     5417.96    248.53 o
 -14   8   6    20005.08    19722.72    209.00 o
 -12   8   6    13843.42    13494.13    242.87 o
 -10   8   6    36630.15    37497.94    361.45 o
  -8   8   6      281.91      437.14     88.85 o
  -6   8   6     2876.31     2960.98     76.54 o
  -4   8   6    70520.30    70448.23    546.13 o
  -2   8   6    18689.36    18589.98    174.92 o
   0   8   6    17018.30    17093.90    154.01 o
   2   8   6    64119.76    62339.91    610.83 o
   4   8   6      579.42      887.24     65.73 o
   6   8   6     8277.00     8071.34    126.15 o
   8   8   6    18404.92    16547.62    308.35 o
  10   8   6     2143.34     2153.34     96.05 o
  12   8   6     2179.01     1949.77    174.21 o
  14   8   6     5306.03     5177.75    154.73 o
  16   8   6     4394.42     4382.51    215.47 o
  18   8   6     3453.81     3581.84    243.75 o
  20   8   6     7089.42     7635.68    289.26 o
  22   8   6     1524.80     1488.35    205.38 o
 -23   9   6     8514.61     8905.95    338.49 o
 -21   9   6      449.74      762.82    237.08 o
 -19   9   6      776.68      515.34    199.52 o
 -17   9   6     7139.99     7377.55    229.96 o
 -15   9   6    22414.21    22076.37    286.16 o
 -13   9   6     4779.09     5034.37    197.83 o
 -11   9   6    28830.87    28585.73    339.83 o
  -9   9   6      541.37      644.35     94.76 o
  -7   9   6     2190.69     2048.61     96.34 o
  -5   9   6    50002.04    49474.44    337.26 o
  -3   9   6    12836.97    12275.71    208.16 o
  -1   9   6    32421.44    31951.77    258.41 o
   1   9   6    22810.73    23067.89    217.92 o
   3   9   6    22757.57    22116.00    187.55 o
   5   9   6    24382.59    23976.36    326.39 o
   7   9   6     2146.53     1918.99     91.48 o
   9   9   6    13830.70    13463.91    188.93 o
  11   9   6     2655.93     2574.15    167.16 o
  13   9   6      132.25      395.65    116.29 o
  15   9   6    12193.58    12838.28    246.66 o
  17   9   6      898.10     1205.59    185.12 o
  19   9   6      158.00      523.36    190.70 o
  21   9   6     5284.32     5481.41    264.62 o
 -22  10   6      188.84      508.15    267.49 o
 -20  10   6      488.04      493.90    213.99 o
 -18  10   6     2922.77     2278.64    202.30 o
 -16  10   6     6423.62     6106.12    238.69 o
 -14  10   6      526.30      526.16    137.70 o
 -12  10   6    11100.69    10569.47    203.76 o
 -10  10   6     6303.63     6333.11    244.79 o
  -8  10   6     5078.30     4772.47    133.25 o
  -6  10   6     3533.26     3768.59    113.89 o
  -4  10   6      103.75      150.91     72.35 o
  -2  10   6     6633.92     6914.72    147.90 o
   0  10   6      181.15      376.12     84.80 o
   2  10   6     6564.72     6435.32    100.12 o
   4  10   6     2429.83     2301.11    115.11 o
   6  10   6    11227.83    11824.22    321.08 o
   8  10   6    19231.50    19226.16    237.62 o
  10  10   6       11.97      339.28    117.07 o
  12  10   6     2138.51     2320.58    143.04 o
  14  10   6      285.50      630.76    145.69 o
  16  10   6     1906.36     1818.20    155.89 o
  18  10   6      114.67      395.30    182.45 o
  20  10   6     2575.93     2510.28    230.28 o
 -21  11   6     7701.43     8029.06    366.18 o
 -19  11   6     1347.63     1113.15    255.92 o
 -17  11   6    13334.28    12952.78    334.28 o
 -15  11   6     3061.73     2944.56    166.74 o
 -13  11   6      354.14      509.03    128.33 o
 -11  11   6     1220.98     1533.92    209.46 o
  -9  11   6     2550.87     2363.80    162.94 o
  -7  11   6    18566.04    17888.44    197.28 o
  -5  11   6     4576.73     4758.91    123.76 o
  -3  11   6     2412.27     2389.38    107.55 o
  -1  11   6      785.45      762.38     85.76 o
   1  11   6        5.00      239.13     88.93 o
   3  11   6     1679.41     1535.52    123.50 o
   5  11   6     7944.17     7855.07    144.72 o
   7  11   6       58.23      508.35    115.82 o
   9  11   6     1952.68     1924.71    150.15 o
  11  11   6      801.85     1010.34    242.23 o
  13  11   6     2263.23     2467.45    168.99 o
  15  11   6     4240.94     3826.42    214.47 o
  17  11   6     2355.46     2334.40    176.77 o
  19  11   6     2898.28     2957.42    240.36 o
  21  11   6      246.80      588.41    228.30 o
 -20  12   6     5292.68     5126.19    318.28 o
 -18  12   6     2570.36     3213.67    412.21 o
 -16  12   6     2278.55     2147.68    291.00 o
 -14  12   6     7240.92     7498.42    218.04 o
 -12  12   6       51.02      382.74    148.46 o
 -10  12   6     8369.90     8467.82    227.14 o
  -8  12   6     8860.92     8389.48    182.34 o
  -6  12   6     1021.94      998.48    122.01 o
  -4  12   6     2530.57     2385.34    142.62 o
  -2  12   6     2486.70     2462.53    112.47 o
   0  12   6    10516.89    10780.89    154.44 o
   2  12   6    11955.53    11712.40    186.25 o
   4  12   6     9188.67     9126.60    192.80 o
   6  12   6     3590.21     3476.37    127.92 o
   8  12   6     8005.58     7469.73    172.98 o
  10  12   6       49.92      433.63    139.50 o
  12  12   6    13048.34    13488.95    418.13 o
  14  12   6      761.59     1000.22    181.56 o
  16  12   6      565.92      859.67    203.85 o
  18  12   6     7951.16     8317.01    276.04 o
  20  12   6      303.08      599.07    288.89 o
 -19  13   6     3908.22     3436.21    368.53 o
 -17  13   6      107.46      184.25    220.55 o
 -15  13   6     4636.68     4686.60    241.13 o
 -13  13   6     9058.13     9042.90    241.29 o
 -11  13   6      896.90     1188.14    187.31 o
  -9  13   6       46.97      244.25    139.24 o
  -7  13   6     3068.24     3217.11    157.86 o
  -5  13   6    15233.40    15149.89    290.72 o
  -3  13   6     5338.10     5412.92    154.49 o
  -1  13   6     5876.36     5268.12    131.21 o
   1  13   6     3832.06     3642.38    129.65 o
   3  13   6     4843.73     4535.38    195.77 o
   5  13   6    12523.22    12876.18    280.98 o
   7  13   6     1560.73     1841.99    162.75 o
   9  13   6     2679.21     2294.77    169.14 o
  11  13   6     3442.80     3111.41    183.96 o
  13  13   6      146.89      447.22    172.19 o
  15  13   6    10409.32    11243.86    284.82 o
  17  13   6      666.14      871.95    221.82 o
 -18  14   6     2850.97     3097.77    350.91 o
 -16  14   6    13033.93    13666.47    396.89 o
 -14  14   6      851.19      756.38    185.25 o
 -12  14   6        8.97      371.96    165.14 o
 -10  14   6      566.40      720.55    191.34 o
  -8  14   6      922.96     1226.01    149.66 o
  -6  14   6     6313.30     6307.61    220.97 o
  -4  14   6      692.25      849.60    133.66 o
  -2  14   6     2417.41     2360.52    159.84 o
   0  14   6      110.30      165.69    124.97 o
   2  14   6      990.68     1094.88    126.36 o
   4  14   6      277.56      556.56    138.48 o
   6  14   6       87.58      302.98    125.59 o
   8  14   6     2803.45     2917.24    186.80 o
  10  14   6        6.03      452.54    182.32 o
  12  14   6       29.07      349.90    155.62 o
  14  14   6     1466.45     1507.38    229.02 o
  16  14   6     1012.97     1037.69    199.96 o
 -17  15   6      493.72      603.52    360.74 o
 -15  15   6      132.95      418.47    217.13 o
 -13  15   6      255.13      453.42    184.43 o
 -11  15   6      870.42      847.54    215.18 o
  -9  15   6      662.20      624.22    170.30 o
  -7  15   6      645.55      983.30    150.43 o
  -5  15   6      338.62      438.09    149.62 o
  -3  15   6     1835.59     1830.53    178.25 o
  -1  15   6     2119.61     2212.52    180.39 o
   1  15   6     1657.24     1757.06    148.91 o
   3  15   6       91.82      202.14    126.06 o
   5  15   6     1762.95     1796.69    157.09 o
   7  15   6        7.53      308.82    156.37 o
   9  15   6      106.07      533.02    188.26 o
  11  15   6      715.07      950.35    179.31 o
  13  15   6      421.31      809.46    218.77 o
  15  15   6        1.11      668.56    213.99 o
 -14  16   6      885.96     1147.90    245.14 o
 -12  16   6      144.03      404.91    228.71 o
 -10  16   6      508.41      554.56    191.64 o
  -8  16   6    10716.60    11271.92    485.98 o
  -6  16   6     1252.48     1137.22    173.22 o
  -4  16   6      262.42      230.75    154.18 o
  -2  16   6     3091.95     3705.97    184.30 o
   0  16   6      229.33      250.91    162.88 o
   2  16   6     5317.99     5116.57    226.13 o
   4  16   6     1569.76     1434.90    163.48 o
   6  16   6      371.78      764.33    191.45 o
   8  16   6     3688.84     4207.27    218.23 o
  10  16   6      841.88      912.82    202.07 o
  12  16   6     3186.17     3124.13    241.06 o
  14  16   6      589.10      692.41    325.40 o
 -13  17   6     5392.43     6176.23    400.77 o
 -11  17   6     2150.22     2218.35    249.59 o
  -9  17   6      396.99      427.56    219.69 o
  -7  17   6      616.65      800.85    201.45 o
  -5  17   6     7444.13     7511.95    284.92 o
  -3  17   6     1278.18     1291.40    208.90 o
  -1  17   6     6204.76     5972.34    224.80 o
   1  17   6      366.74      464.40    213.47 o
   3  17   6       23.75      378.91    193.98 o
   5  17   6     5243.70     5625.93    246.04 o
   7  17   6       53.94      385.50    174.98 o
   9  17   6       58.34      318.49    193.68 o
  11  17   6     3902.32     4021.52    295.71 o
 -10  18   6     3272.24     2822.74    365.07 o
  -8  18   6     3042.79     2753.31    275.69 o
  -6  18   6     1703.39     1987.91    272.24 o
  -4  18   6       40.27      286.28    201.64 o
  -2  18   6     2838.26     2850.81    236.11 o
   0  18   6       35.85      457.01    239.36 o
   2  18   6     4628.15     5209.92    348.42 o
   4  18   6     1437.65     1590.76    330.33 o
   6  18   6      332.53      456.34    187.07 o
   8  18   6     5936.37     5692.30    385.37 o
  -5  19   6       75.39      628.23    353.48 o
  -3  19   6      684.81      570.60    452.81 o
  -1  19   6      627.52      556.83    408.45 o
   1  19   6      592.15      451.28    457.40 o
   3  19   6        7.88      396.21    553.77 o
 -27   1   7        5.04      381.95    186.20 o
 -25   1   7     4865.60     5065.03    417.20 o
 -23   1   7     2295.04     2310.26    222.73 o
 -21   1   7      415.53      510.02    173.16 o
 -19   1   7    10569.81    10105.53    270.42 o
 -17   1   7     5979.51     6035.04    195.54 o
 -15   1   7     3062.02     3131.07    111.05 o
 -13   1   7     2889.71     2939.21    109.46 o
 -11   1   7      113.65      278.84     56.40 o
  -9   1   7    13863.97    13441.13    105.40 o
  -7   1   7    22456.67    23988.81    140.07 o
  -5   1   7    33381.79    36336.84    255.42 o
  -3   1   7     7215.75     6589.76     72.91 o
  -1   1   7     7124.85     6222.69     76.07 o
   1   1   7    12047.42    13069.12    138.42 o
   3   1   7     1849.17     1905.11     62.87 o
   5   1   7     4276.65     4878.66     90.23 o
   7   1   7    16116.89    15540.15    178.22 o
   9   1   7     7042.21     7279.52    148.63 o
  11   1   7     8630.18     8869.74    362.78 o
  13   1   7     7081.76     7032.75    146.99 o
  15   1   7       22.68       89.58    132.50 o
  17   1   7      139.72      238.31    149.20 o
  19   1   7     6912.14     6636.20    373.52 o
  21   1   7       42.44      404.88    264.39 o
  23   1   7      851.79     1085.59    276.21 o
  25   1   7      570.15      752.12    252.22 o
 -26   2   7     5522.24     5830.64    251.84 o
 -24   2   7     2251.22     2456.59    287.76 o
 -22   2   7    19230.21    19999.44    649.89 o
 -20   2   7     5139.83     4674.75    232.59 o
 -18   2   7    23477.88    24561.27    280.97 o
 -16   2   7     2802.14     2477.67    111.53 o
 -14   2   7     7941.98     8350.63    155.30 o
 -12   2   7    67853.31    67440.77    647.37 o
 -10   2   7      260.68      362.37     56.65 o
  -8   2   7     7278.72     8529.38     78.33 o
  -6   2   7    28452.27    26892.30    167.89 o
  -4   2   7    36248.73    36906.61    278.34 o
  -2   2   7    18035.13    17506.05    122.89 o
   0   2   7    17805.58    17816.66    111.31 o
   2   2   7     7744.00     8948.09     77.40 o
   4   2   7     2753.18     2899.27     61.59 o
   6   2   7    50640.11    50313.52    303.17 o
   8   2   7       64.43       97.77     57.26 o
  10   2   7     8416.29     8218.16    323.51 o
  12   2   7    55321.82    53438.81    663.89 o
  14   2   7     8089.39     7357.48    188.36 o
  16   2   7    23378.63    22777.87    618.02 o
  18   2   7      170.04      135.32    149.54 o
  20   2   7     5666.53     5451.06    219.01 o
  22   2   7     8533.96     8446.45    370.10 o
  24   2   7       42.64      100.76    253.91 o
 -27   3   7        3.61      328.75    227.80 o
 -25   3   7     7061.28     7444.27    605.14 o
 -23   3   7      167.63      358.86    183.70 o
 -21   3   7       94.20      259.31    199.72 o
 -19   3   7    14982.07    14569.43    449.26 o
 -17   3   7      355.86      507.44    114.38 o
 -15   3   7     6114.37     6149.48    164.30 o
 -13   3   7    13148.52    13361.23    175.30 o
 -11   3   7     4751.50     4485.10    155.53 o
  -9   3   7    27344.98    26047.36    235.82 o
  -7   3   7     2019.87     1640.15     64.90 o
  -5   3   7     8368.59     8984.99     74.78 o
  -3   3   7      218.71      302.96     48.75 o
  -1   3   7    27158.52    30226.50    221.36 o
   1   3   7    15276.18    14139.36     82.54 o
   3   3   7      758.79      685.61     51.98 o
   5   3   7       28.00      158.31     47.60 o
   7   3   7    18104.29    17290.02    274.64 o
   9   3   7    31803.79    31507.91    490.37 o
  11   3   7      714.03      830.93    105.15 o
  13   3   7     7601.04     7225.88    177.52 o
  15   3   7       40.27      273.23    112.61 o
  17   3   7     1317.21     1267.92    139.02 o
  19   3   7    18359.98    18626.59    410.72 o
  21   3   7     1419.78     1632.64    215.41 o
  23   3   7     3492.26     3712.80    398.77 o
  25   3   7     1044.32      590.49    405.39 o
 -26   4   7     1294.18     1722.26    268.78 o
 -24   4   7     1795.76     1764.32    329.80 o
 -22   4   7      361.67      511.00    223.61 o
 -20   4   7      837.40     1064.62    221.88 o
 -18   4   7     1648.66     1834.99    149.57 o
 -16   4   7     1347.88     1309.75    105.71 o
 -14   4   7      381.63      460.10    101.62 o
 -12   4   7     1735.97     1868.44    100.46 o
 -10   4   7     5213.75     5655.11    143.84 o
  -8   4   7      277.72      353.88     52.01 o
  -6   4   7    22149.17    21993.66    124.23 o
  -4   4   7      157.07      314.67     47.72 o
  -2   4   7      530.40      572.66     39.55 o
   0   4   7       91.32      317.98     42.15 o
   2   4   7    14155.34    14055.23    130.38 o
   4   4   7        2.75      126.33     34.76 o
   6   4   7     7647.60     7679.30    141.30 o
   8   4   7    12275.55    13318.52    359.17 o
  10   4   7     5978.88     5682.21    237.28 o
  12   4   7      421.44      582.57    106.81 o
  14   4   7     7245.48     7375.43    228.04 o
  16   4   7      345.94      577.81    138.11 o
  18   4   7      633.11      708.82    156.30 o
  20   4   7     3235.29     2954.29    174.29 o
  22   4   7      265.53      102.13    197.13 o
  24   4   7      156.95      290.14    243.89 o
 -25   5   7     3525.06     3487.34    285.22 o
 -23   5   7      130.87      228.22    212.80 o
 -21   5   7     1016.90     1048.41    243.20 o
 -19   5   7      170.58      598.70    209.10 o
 -17   5   7     1317.58     1263.63    114.00 o
 -15   5   7     7290.68     7174.27    199.77 o
 -13   5   7      157.17      297.77    101.30 o
 -11   5   7     4871.51     4755.76    120.17 o
  -9   5   7     9906.74     8318.32    145.81 o
  -7   5   7     7674.97     8218.66     85.18 o
  -5   5   7      113.79      291.57     54.50 o
  -3   5   7    11840.16    13452.05     85.71 o
  -1   5   7     1145.03     1419.82     50.72 o
   1   5   7    44952.62    50712.27    328.23 o
   3   5   7     2252.98     1851.48     57.17 o
   5   5   7    44772.09    47352.11    402.57 o
   7   5   7      456.24      508.95     70.74 o
   9   5   7     5911.24     5622.08    111.92 o
  11   5   7    10964.17    10738.83    339.45 o
  13   5   7     2826.60     3175.32    170.89 o
  15   5   7      286.51      356.42    124.23 o
  17   5   7     1509.02     1627.76    185.09 o
  19   5   7      234.05      510.74    162.86 o
  21   5   7      276.18      247.92    177.81 o
  23   5   7     3157.54     3394.87    275.13 o
 -26   6   7      754.52      968.65    387.18 o
 -24   6   7      733.29      741.77    263.62 o
 -22   6   7    11387.62    11682.00    315.64 o
 -20   6   7      266.79      413.90    177.93 o
 -18   6   7    16055.70    15978.86    367.19 o
 -16   6   7    15671.01    15687.34    285.18 o
 -14   6   7     2757.45     2601.49    243.63 o
 -12   6   7     4940.91     4593.02    116.24 o
 -10   6   7     8789.76     8828.65    133.85 o
  -8   6   7    13698.65    13872.15    194.15 o
  -6   6   7    30921.84    30406.59    352.73 o
  -4   6   7    25850.29    25466.62    226.98 o
  -2   6   7    42816.29    44275.46    351.81 o
   0   6   7     4567.37     5575.46     70.75 o
   2   6   7     1974.39     1985.07     59.29 o
   4   6   7    55007.42    55037.41    462.05 o
   6   6   7    15191.13    14726.06    214.81 o
   8   6   7     3965.07     4209.38    101.98 o
  10   6   7     2041.17     1791.28    110.37 o
  12   6   7     3659.78     3341.48    134.88 o
  14   6   7       62.72      311.45    119.24 o
  16   6   7    26964.16    26670.51    822.63 o
  18   6   7      499.32      545.07    154.27 o
  20   6   7      112.53      442.97    173.14 o
  22   6   7     8620.61     8793.66    294.66 o
 -25   7   7      497.02      620.25    289.30 o
 -23   7   7      173.16      232.72    223.07 o
 -21   7   7     4337.11     4367.75    215.71 o
 -19   7   7     2853.65     3235.42    191.41 o
 -17   7   7     8055.38     8292.10    244.99 o
 -15   7   7     7717.85     7558.61    188.32 o
 -13   7   7    12264.80    11834.17    196.52 o
 -11   7   7     2018.93     1976.90    135.53 o
  -9   7   7    29232.74    28978.62    233.11 o
  -7   7   7      116.48      266.60     71.08 o
  -5   7   7     2345.03     1978.68     66.97 o
  -3   7   7    81833.30    82341.58    584.75 o
  -1   7   7     6020.65     6550.18     73.80 o
   1   7   7     4497.44     4652.80     72.32 o
   3   7   7    59936.61    62179.05    442.12 o
   5   7   7    14959.99    15342.94    230.44 o
   7   7   7    10191.48    10552.25    248.56 o
   9   7   7    13702.51    12946.33    232.68 o
  11   7   7    22214.89    21696.58    426.78 o
  13   7   7      342.83      590.29    139.90 o
  15   7   7     6783.44     7014.24    196.24 o
  17   7   7     6905.41     7230.85    287.47 o
  19   7   7      398.42      293.82    198.44 o
  21   7   7     4244.33     3771.15    245.89 o
  23   7   7     4393.56     4281.71    287.39 o
 -24   8   7       20.04      395.77    246.05 o
 -22   8   7     2655.31     2879.02    249.00 o
 -20   8   7     1243.72     1232.07    177.94 o
 -18   8   7       23.34      235.69    176.61 o
 -16   8   7     5431.88     5687.51    233.87 o
 -14   8   7     1377.72     1168.47    141.40 o
 -12   8   7    17384.40    17627.07    287.73 o
 -10   8   7    15436.70    15202.38    260.77 o
  -8   8   7     3763.11     3399.29    169.34 o
  -6   8   7     5193.11     5470.19    122.14 o
  -4   8   7     3944.87     4050.42     77.39 o
  -2   8   7     9232.39     9713.93    118.75 o
   0   8   7    10918.03    11568.83    114.80 o
   2   8   7     2323.40     1961.56     74.35 o
   4   8   7     7666.23     6934.29     89.34 o
   6   8   7    16342.13    16066.25    272.62 o
   8   8   7     9850.78     9395.57    231.35 o
  10   8   7    17772.46    18426.47    430.21 o
  12   8   7      278.66      450.12    119.33 o
  14   8   7      598.11      813.12    157.38 o
  16   8   7     1913.32     2043.26    203.73 o
  18   8   7        8.23      499.59    187.11 o
  20   8   7       21.60      481.05    216.21 o
  22   8   7     6523.41     6623.84    334.27 o
 -23   9   7      732.93      794.31    223.19 o
 -21   9   7     5215.96     4833.65    275.91 o
 -19   9   7     1772.49     1843.98    198.19 o
 -17   9   7        7.47      251.76    181.46 o
 -15   9   7        5.79      213.65    132.35 o
 -13   9   7     4811.76     4857.42    164.08 o
 -11   9   7     1224.62      988.40    111.02 o
  -9   9   7       17.40      224.23     99.97 o
  -7   9   7    10991.54    10097.52    144.92 o
  -5   9   7     7369.99     6934.03    115.28 o
  -3   9   7     1454.70     1660.74     71.58 o
  -1   9   7    11100.54    10419.31    139.84 o
   1   9   7    16664.31    16432.72    126.79 o
   3   9   7        1.90      241.01     68.12 o
   5   9   7     5077.38     5327.60    118.05 o
   7   9   7     4940.55     4654.05    111.54 o
   9   9   7        5.68      357.65    114.28 o
  11   9   7      195.10      349.37    114.57 o
  13   9   7    11433.47    10887.28    192.10 o
  15   9   7     1047.64     1212.10    154.00 o
  17   9   7      653.02      939.98    174.78 o
  19   9   7     5268.48     5594.53    253.33 o
  21   9   7     2967.24     2746.69    227.86 o
 -22  10   7     4636.94     4277.58    308.26 o
 -20  10   7     2119.06     1852.30    288.40 o
 -18  10   7    13090.79    13221.85    279.28 o
 -16  10   7       51.05      303.66    147.19 o
 -14  10   7     5097.50     4858.15    200.42 o
 -12  10   7    19191.29    18959.08    328.51 o
 -10  10   7     1219.69     1224.72    122.65 o
  -8  10   7     6066.16     5791.73    138.12 o
  -6  10   7    14532.82    14275.76    318.20 o
  -4  10   7     2435.18     2381.79     93.38 o
  -2  10   7     1764.97     1570.53     81.46 o
   0  10   7    51034.25    50727.50    418.25 o
   2  10   7     2146.31     2174.23     88.94 o
   4  10   7     2511.51     2646.65    138.47 o
   6  10   7    28658.40    30435.96    291.71 o
   8  10   7     2145.18     1842.89    125.88 o
  10  10   7    11062.22    11002.11    298.05 o
  12  10   7     8964.41     8984.17    186.79 o
  14  10   7     9510.43     9357.65    219.72 o
  16  10   7     4025.15     3810.46    339.10 o
  18  10   7     2190.24     2410.68    222.55 o
  20  10   7     4220.32     3726.82    226.90 o
 -21  11   7      163.91      513.44    244.59 o
 -19  11   7    13773.16    14097.39    307.52 o
 -17  11   7      106.15      339.82    203.05 o
 -15  11   7     3558.97     3076.50    246.15 o
 -13  11   7    23889.62    24142.07    317.37 o
 -11  11   7     5959.96     5870.14    276.11 o
  -9  11   7     5036.43     5032.28    184.13 o
  -7  11   7    24853.86    24359.01    318.46 o
  -5  11   7     2715.00     2781.25    106.13 o
  -3  11   7    10805.03    10704.23    132.92 o
  -1  11   7     6345.83     6438.96    121.22 o
   1  11   7    16145.90    14992.33    207.02 o
   3  11   7    17004.71    16935.79    209.60 o
   5  11   7     5509.73     5269.11    133.16 o
   7  11   7    46436.55    48615.01    689.33 o
   9  11   7      311.72      606.99    154.74 o
  11  11   7     2475.40     2312.35    166.75 o
  13  11   7     5308.19     4899.01    172.80 o
  15  11   7     5062.00     4498.03    182.98 o
  17  11   7     1411.62     1300.81    184.17 o
  19  11   7     8184.24     8119.82    275.46 o
 -20  12   7      465.23      688.72    269.18 o
 -18  12   7     2563.76     2382.41    225.89 o
 -16  12   7      983.86     1187.54    201.35 o
 -14  12   7       90.88      331.96    152.87 o
 -12  12   7     2095.79     2440.38    178.07 o
 -10  12   7      482.80      653.79    124.48 o
  -8  12   7    20727.71    21457.11    253.52 o
  -6  12   7    19348.11    19362.65    232.72 o
  -4  12   7      303.78      400.83    115.71 o
  -2  12   7     8981.18     8688.66    169.83 o
   0  12   7    14479.08    14449.68    256.35 o
   2  12   7     1643.30     1836.90    110.06 o
   4  12   7     2600.87     2238.99    117.29 o
   6  12   7    10789.73    10819.08    245.85 o
   8  12   7      393.46      498.03    127.23 o
  10  12   7     1876.28     2399.19    209.38 o
  12  12   7     2116.48     1808.96    185.16 o
  14  12   7       29.56      345.05    175.38 o
  16  12   7       20.22      312.40    174.23 o
  18  12   7     4551.84     4651.86    292.68 o
 -19  13   7       21.75      244.47    239.82 o
 -17  13   7     2720.61     2762.03    323.86 o
 -15  13   7     3636.64     3787.68    245.76 o
 -13  13   7     1479.26     1553.73    197.29 o
 -11  13   7     3779.41     3552.21    200.69 o
  -9  13   7     2070.61     2436.58    202.28 o
  -7  13   7     2618.38     2595.23    165.35 o
  -5  13   7      830.63      868.48    148.16 o
  -3  13   7     3335.31     3637.89    167.24 o
  -1  13   7     2340.88     2082.58    124.89 o
   1  13   7     1205.69     1208.37    127.75 o
   3  13   7     5983.64     5519.77    138.49 o
   5  13   7     1726.60     1784.17    254.45 o
   7  13   7     8578.12     8057.42    280.15 o
   9  13   7     2698.45     2756.75    198.24 o
  11  13   7     3162.19     3210.70    246.32 o
  13  13   7      479.99      471.00    183.13 o
  15  13   7     2729.18     2812.10    218.32 o
  17  13   7     2481.39     2501.85    235.23 o
 -18  14   7        4.44      284.02    237.61 o
 -16  14   7    14647.35    15877.48    401.03 o
 -14  14   7     1284.23     1314.48    210.56 o
 -12  14   7      689.69      901.53    188.95 o
 -10  14   7    21748.98    21801.77    521.53 o
  -8  14   7     6392.03     6239.03    236.72 o
  -6  14   7     1438.52     1495.88    155.05 o
  -4  14   7     1033.00     1220.28    181.88 o
  -2  14   7     9535.32     9360.04    180.21 o
   0  14   7      430.00      458.41    136.22 o
   2  14   7     3488.06     3461.70    153.21 o
   4  14   7     3006.71     3009.62    145.30 o
   6  14   7       31.62      411.63    169.51 o
   8  14   7     7916.83     7809.25    200.23 o
  10  14   7    19940.18    20754.80    333.74 o
  12  14   7     1529.92     1701.04    203.50 o
  14  14   7       19.13      375.95    197.87 o
  16  14   7     7563.81     7661.51    274.52 o
 -17  15   7      513.07      234.81    295.28 o
 -15  15   7     7552.42     8176.87    375.83 o
 -13  15   7     9436.36     9247.00    261.59 o
 -11  15   7        7.10      406.99    206.53 o
  -9  15   7    22694.59    24461.50    640.10 o
  -7  15   7      313.90      411.75    197.53 o
  -5  15   7      794.64      656.72    177.47 o
  -3  15   7    11470.35    11736.66    339.81 o
  -1  15   7     1092.63     1225.75    182.15 o
   1  15   7      727.99      708.06    174.73 o
   3  15   7    12381.92    13069.06    296.28 o
   5  15   7      611.45      742.39    176.72 o
   7  15   7     1839.72     1650.99    171.86 o
   9  15   7    12892.71    12405.98    567.35 o
  11  15   7      494.74      460.73    176.56 o
  13  15   7     3928.20     4009.75    257.31 o
  15  15   7     8193.46     9781.87    499.44 o
 -14  16   7     1212.82      934.47    260.81 o
 -12  16   7      808.00     1209.91    232.32 o
 -10  16   7     2582.38     2613.11    237.70 o
  -8  16   7     4384.14     4546.03    342.57 o
  -6  16   7     1457.95     1217.28    167.82 o
  -4  16   7       54.40      393.65    170.52 o
  -2  16   7     1522.11     1267.51    189.67 o
   0  16   7       74.65      418.65    180.23 o
   2  16   7       25.58      411.94    239.92 o
   4  16   7     5137.06     5095.38    238.72 o
   6  16   7     1435.13     1116.19    191.44 o
   8  16   7     4344.19     4181.07    288.59 o
  10  16   7     7032.34     7386.89    307.80 o
  12  16   7       54.62      709.67    224.51 o
 -13  17   7     1889.17     2052.32    352.11 o
 -11  17   7      757.45      997.77    244.14 o
  -9  17   7      395.39      380.69    215.40 o
  -7  17   7      396.61      419.13    210.31 o
  -5  17   7      866.71     1100.20    238.54 o
  -3  17   7       39.30      205.36    192.44 o
  -1  17   7     2951.92     2596.88    205.91 o
   1  17   7     1491.60     1573.91    273.51 o
   3  17   7       17.44      371.22    263.08 o
   5  17   7      834.97      981.66    219.47 o
   7  17   7     1602.38     1458.65    215.73 o
   9  17   7      589.27      739.60    241.47 o
  -8  18   7     2596.45     1958.70    269.14 o
  -6  18   7     7539.45     7768.99    307.96 o
  -4  18   7      205.85      165.55    207.81 o
  -2  18   7      672.92      722.97    202.44 o
   0  18   7    12924.25    13787.07    412.99 o
   2  18   7      488.95      670.33    274.29 o
   4  18   7     1131.97     1411.55    299.23 o
   6  18   7     2757.98     2750.83    286.48 o
  -3  19   7     2931.38     2548.26    499.47 o
  -1  19   7      820.29     1057.06    480.34 o
   1  19   7     4184.09     4584.69    711.34 o
 -26   0   8     2878.99     2757.90    296.23 o
 -24   0   8    10476.63    10867.74    408.34 o
 -22   0   8     8867.65     9050.44    394.53 o
 -20   0   8    64896.37    67075.63    621.79 o
 -18   0   8      789.90      621.28    205.51 o
 -16   0   8       97.48      251.81    140.32 o
 -14   0   8    97070.16    96905.33   1650.97 o
 -12   0   8      809.36      731.26    101.05 o
 -10   0   8     7023.70     7126.46    109.74 o
  -8   0   8    62395.04    63776.71    625.75 o
  -6   0   8    29731.96    30525.31    247.44 o
  -4   0   8       91.57      288.22     82.70 o
  -2   0   8   136806.80   145853.97   1363.51 o
   0   0   8    18592.36    18249.68    151.91 o
   2   0   8     9329.41     9597.56    142.69 o
   4   0   8    54764.15    53785.84    458.89 o
   6   0   8    18126.83    16981.40    267.80 o
   8   0   8    53954.11    55848.64    847.49 o
  10   0   8    16228.06    16615.15    812.82 o
  12   0   8    13070.64    13089.16    243.72 o
  14   0   8    27130.62    24367.34    841.37 o
  16   0   8       75.54      655.75    210.26 o
  18   0   8    42395.14    44868.29   2022.34 o
  20   0   8       76.10      445.50    244.11 o
  22   0   8      457.63      220.29    448.22 o
  24   0   8    19379.62    21513.00    845.96 o
 -27   1   8    14213.64    13804.46    487.67 o
 -25   1   8      744.28      558.26    195.87 o
 -23   1   8      101.68      311.13    180.37 o
 -21   1   8    18039.72    18806.43    288.57 o
 -19   1   8      369.24      596.84    155.63 o
 -17   1   8    26002.05    26210.94    248.12 o
 -15   1   8    28466.03    28737.04    356.15 o
 -13   1   8    42268.15    42638.81    551.41 o
 -11   1   8    21150.79    21217.17    149.05 o
  -9   1   8    12706.63    11615.74    120.80 o
  -7   1   8    64963.13    68189.69    482.44 o
  -5   1   8     2151.01     2342.16     49.68 o
  -3   1   8      381.51      648.83     45.64 o
  -1   1   8    38411.38    37283.94    245.96 o
   1   1   8    10078.80    10207.96     96.78 o
   3   1   8     2075.28     2222.61     62.05 o
   5   1   8   120311.98   128219.51   1097.83 o
   7   1   8       43.66      234.77     52.97 o
   9   1   8     1436.46     1486.30    127.11 o
  11   1   8    55831.22    55921.76   1040.53 o
  13   1   8     3904.04     4060.89    163.59 o
  15   1   8     6790.82     6606.73    273.93 o
  17   1   8    10807.35    10753.89    424.51 o
  19   1   8     1325.24     1439.96    344.81 o
  21   1   8     2226.98     2178.02    286.01 o
  23   1   8     4031.44     3164.92    303.75 o
 -26   2   8      554.03      677.53    219.33 o
 -24   2   8      396.66      482.56    205.04 o
 -22   2   8      321.59      532.75    199.18 o
 -20   2   8     4487.39     5136.04    234.42 o
 -18   2   8      596.84      551.54    124.28 o
 -16   2   8       55.23      298.42    134.92 o
 -14   2   8    18223.43    18711.96    199.99 o
 -12   2   8    14723.00    14054.91    131.17 o
 -10   2   8      787.81      729.44     58.26 o
  -8   2   8     7663.61     7637.63     76.85 o
  -6   2   8    16711.96    18665.87    347.58 o
  -4   2   8    34268.50    32609.21    249.90 o
  -2   2   8     8811.27     9431.73     78.29 o
   0   2   8     9556.14     9449.45    134.73 o
   2   2   8     1782.03     2147.53     60.78 o
   4   2   8    31852.08    31335.98    197.76 o
   6   2   8     5087.88     5330.69     80.62 o
   8   2   8     2519.43     2136.06     80.52 o
  10   2   8    12426.93    12311.80    318.83 o
  12   2   8    15788.13    15962.58    279.38 o
  14   2   8       88.71      411.43    148.00 o
  16   2   8      170.36      339.30    154.03 o
  18   2   8      903.24     1136.22    161.00 o
  20   2   8     2245.14     1692.60    177.93 o
  22   2   8      191.95      363.12    268.31 o
  24   2   8      523.34      522.82    264.01 o
 -25   3   8     1225.09     1023.67    269.69 o
 -23   3   8    16469.06    16845.72    438.81 o
 -21   3   8       98.21      337.44    194.72 o
 -19   3   8     2733.21     2354.28    187.27 o
 -17   3   8    19786.05    19382.54    227.32 o
 -15   3   8      389.24      512.50    106.52 o
 -13   3   8       46.35      349.61     93.23 o
 -11   3   8    19250.05    19442.76    169.57 o
  -9   3   8       46.91      161.13     50.92 o
  -7   3   8     3726.32     3648.42     87.14 o
  -5   3   8    29078.01    28810.85    186.68 o
  -3   3   8       33.32      136.63     39.16 o
  -1   3   8     5642.68     6231.33     80.62 o
   1   3   8    30714.40    30876.47    165.76 o
   3   3   8    33978.47    34657.34    242.51 o
   5   3   8     2830.29     2587.82     71.75 o
   7   3   8    13279.40    12753.76    208.15 o
   9   3   8     3465.84     3349.95    131.73 o
  11   3   8     6916.22     6914.36    293.04 o
  13   3   8       84.24      304.24    118.28 o
  15   3   8    12624.06    12592.17    267.02 o
  17   3   8     1500.30     1431.45    141.86 o
  19   3   8    10530.56    10270.75    334.09 o
  21   3   8    19869.73    21009.56    483.33 o
  23   3   8      280.22      401.09    197.80 o
 -26   4   8       31.14      204.16    265.86 o
 -24   4   8     8806.75     8677.19    330.41 o
 -22   4   8     2125.21     2004.85    228.65 o
 -20   4   8      808.17      647.54    196.50 o
 -18   4   8     4639.77     4950.48    218.16 o
 -16   4   8      980.10      981.19    141.31 o
 -14   4   8     2808.54     2285.06    119.27 o
 -12   4   8    38442.22    38365.80    299.45 o
 -10   4   8    22920.11    21403.96    244.17 o
  -8   4   8     6491.63     6529.29    122.74 o
  -6   4   8    86265.52    91469.66    416.61 o
  -4   4   8    20885.87    20233.95    140.21 o
  -2   4   8    10581.72    11022.00    104.74 o
   0   4   8    22344.46    23916.70    127.79 o
   2   4   8    55295.76    52650.18    352.20 o
   4   4   8     4440.05     3817.88     72.51 o
   6   4   8    11169.23    10938.63    195.73 o
   8   4   8    82368.48    80200.64    732.36 o
  10   4   8     9253.57     9045.84    228.67 o
  12   4   8      436.54      607.22    125.40 o
  14   4   8     9329.18     8792.62    222.16 o
  16   4   8      147.00      336.05    134.11 o
  18   4   8     4955.39     5057.53    220.33 o
  20   4   8     7381.66     7789.94    310.81 o
  22   4   8      983.17      613.39    225.73 o
  24   4   8      510.09      897.80    375.38 o
 -25   5   8     2088.11     1670.90    252.34 o
 -23   5   8     3851.77     4404.07    319.61 o
 -21   5   8      689.12      516.83    196.70 o
 -19   5   8     1931.91     1869.84    172.13 o
 -17   5   8     5862.44     6321.61    152.00 o
 -15   5   8      352.03      520.54    123.80 o
 -13   5   8     2752.35     2811.63    115.59 o
 -11   5   8    35630.82    33585.20    231.44 o
  -9   5   8      417.32      602.41     79.45 o
  -7   5   8     6116.77     6671.24     94.47 o
  -5   5   8    14976.59    14072.75    139.98 o
  -3   5   8    10557.93    11771.25     79.33 o
  -1   5   8       59.39      200.71     43.81 o
   1   5   8    40034.17    40188.73    293.61 o
   3   5   8    26765.79    27756.69    251.70 o
   5   5   8     2699.74     2691.88     72.79 o
   7   5   8    44735.43    42861.84    395.99 o
   9   5   8     3327.60     3200.85    100.14 o
  11   5   8      173.51      203.36    105.08 o
  13   5   8     5243.85     4916.04    150.51 o
  15   5   8    11019.57    10876.85    237.44 o
  17   5   8       49.81      161.15    152.11 o
  19   5   8     9956.51    10007.53    236.79 o
  21   5   8    10966.73    11420.26    257.70 o
  23   5   8      697.27      641.30    229.85 o
 -24   6   8     4797.42     4524.62    333.62 o
 -22   6   8     5361.26     5247.83    380.58 o
 -20   6   8        8.77      177.77    160.90 o
 -18   6   8     1396.22     1715.53    164.85 o
 -16   6   8     5237.01     5308.43    154.59 o
 -14   6   8    10419.92    10500.35    181.12 o
 -12   6   8      175.92      297.41    108.38 o
 -10   6   8     3432.31     3455.35    106.60 o
  -8   6   8     6124.47     6574.15    136.26 o
  -6   6   8    12863.75    12484.56    147.90 o
  -4   6   8       87.54      314.10     48.58 o
  -2   6   8    13423.53    13363.28     94.28 o
   0   6   8    28599.87    27692.05    131.06 o
   2   6   8    14828.32    15353.64    159.55 o
   4   6   8    20666.06    21374.92    139.97 o
   6   6   8    22508.21    23463.63    406.90 o
   8   6   8      837.07      875.12    102.67 o
  10   6   8     8434.66     8314.19    297.99 o
  12   6   8      110.83      358.31    121.73 o
  14   6   8      117.87      344.17    134.29 o
  16   6   8      515.45      370.04    142.52 o
  18   6   8     7720.76     7730.93    299.42 o
  20   6   8    14325.02    13644.91    434.96 o
  22   6   8     1153.55      896.93    241.10 o
 -25   7   8     1190.77     1293.05    385.49 o
 -23   7   8      256.82      304.84    210.49 o
 -21   7   8     3393.64     3176.92    221.80 o
 -19   7   8       22.77      171.24    167.50 o
 -17   7   8    11400.35    10641.94    183.59 o
 -15   7   8      739.15      721.68    128.60 o
 -13   7   8     1526.78     1304.77    200.45 o
 -11   7   8      486.95      526.16    112.48 o
  -9   7   8    37507.08    37069.39    247.29 o
  -7   7   8    50820.98    51602.23    391.29 o
  -5   7   8      515.52      623.34     58.06 o
  -3   7   8     1142.82     1259.74     54.69 o
  -1   7   8     2719.85     2684.85     61.72 o
   1   7   8    11700.80    12223.52    146.69 o
   3   7   8      450.71      663.27     63.64 o
   5   7   8    27341.90    27329.43    160.50 o
   7   7   8    15013.67    14689.16    177.97 o
   9   7   8    12452.32    12170.56    291.07 o
  11   7   8    28048.30    27360.75    536.13 o
  13   7   8      367.14      394.15    125.84 o
  15   7   8     3383.48     3747.40    183.01 o
  17   7   8     3249.85     3110.19    180.13 o
  19   7   8       74.37      381.13    195.57 o
  21   7   8      763.55      801.18    210.87 o
 -24   8   8     1018.83      977.14    283.18 o
 -22   8   8      609.97      594.80    196.61 o
 -20   8   8    10525.73    10808.93    275.93 o
 -18   8   8     2415.19     2396.08    198.94 o
 -16   8   8        2.80      263.85    145.84 o
 -14   8   8     4633.04     4906.37    164.87 o
 -12   8   8      193.34      274.63    126.24 o
 -10   8   8      281.17      364.43     95.82 o
  -8   8   8    42256.54    42047.32    264.42 o
  -6   8   8       74.91      250.93     81.45 o
  -4   8   8    13169.42    13568.37    162.94 o
  -2   8   8    16820.42    16213.68    116.56 o
   0   8   8      413.92      699.92     71.72 o
   2   8   8      189.64      330.21     62.58 o
   4   8   8    19242.94    19949.79    158.36 o
   6   8   8     5937.82     5788.32    131.57 o
   8   8   8     5091.33     4545.28    148.40 o
  10   8   8       70.13      126.66    105.33 o
  12   8   8      754.40      957.54    125.22 o
  14   8   8    13604.20    13806.24    265.89 o
  16   8   8     5776.23     5905.14    377.35 o
  18   8   8     8560.62     8671.55    383.31 o
  20   8   8       82.75      676.25    229.33 o
  22   8   8      903.43      961.44    251.68 o
 -23   9   8      557.18      844.46    236.63 o
 -21   9   8     8375.91     8978.84    311.91 o
 -19   9   8       87.33      400.68    210.13 o
 -17   9   8     1107.41     1282.38    219.18 o
 -15   9   8     9795.01     9662.28    197.14 o
 -13   9   8     1571.45     1557.08    241.12 o
 -11   9   8     8429.52     8523.99    160.72 o
  -9   9   8      776.75      572.87    105.24 o
  -7   9   8    10351.86    10367.37    214.02 o
  -5   9   8    28226.00    28772.50    215.88 o
  -3   9   8     1234.82     1177.77     78.22 o
  -1   9   8    19640.70    19332.44    139.69 o
   1   9   8     1373.06     1373.32     74.67 o
   3   9   8     1332.96     1499.98     76.53 o
   5   9   8    11554.36    11474.41    153.11 o
   7   9   8      118.45      226.73     95.04 o
   9   9   8     3471.05     3072.18    126.98 o
  11   9   8      390.48      442.44    113.68 o
  13   9   8    12471.65    12226.15    361.38 o
  15   9   8      850.94      757.82    163.94 o
  17   9   8    19884.36    20128.76    372.94 o
  19   9   8       14.71      342.53    195.85 o
  21   9   8      107.71      443.90    212.82 o
 -22  10   8        1.40      341.15    194.93 o
 -20  10   8      506.99      519.75    189.89 o
 -18  10   8     2905.06     2585.79    185.76 o
 -16  10   8     1501.54     1475.38    167.35 o
 -14  10   8     2833.39     3187.85    190.02 o
 -12  10   8      169.20      412.47    132.93 o
 -10  10   8     5040.58     4556.45    153.08 o
  -8  10   8    39208.25    40081.27    308.44 o
  -6  10   8       97.44      366.35    106.25 o
  -4  10   8    16564.05    16381.26    184.96 o
  -2  10   8      105.77      345.08     79.91 o
   0  10   8     9252.69     9919.18    185.70 o
   2  10   8    16047.25    15489.74    213.25 o
   4  10   8     8058.86     7413.71    130.78 o
   6  10   8     4506.68     4224.46    162.03 o
   8  10   8      316.11      380.12    107.36 o
  10  10   8    20360.70    21054.56    405.53 o
  12  10   8     6746.90     6160.07    194.71 o
  14  10   8     4845.71     4525.76    190.64 o
  16  10   8       81.29      502.58    163.02 o
  18  10   8     3410.42     3523.82    224.80 o
  20  10   8     2033.21     2081.75    238.64 o
 -21  11   8      101.57      445.66    235.79 o
 -19  11   8     3569.69     3395.01    357.79 o
 -17  11   8     2723.72     2708.62    259.55 o
 -15  11   8        7.89      298.49    155.49 o
 -13  11   8       15.69      258.78    158.68 o
 -11  11   8      597.79      638.02    137.32 o
  -9  11   8     1314.57     1269.46    126.34 o
  -7  11   8       98.76      370.39    125.70 o
  -5  11   8      888.32     1134.19    116.85 o
  -3  11   8      295.37      460.88    101.10 o
  -1  11   8     1265.29     1249.72    105.43 o
   1  11   8     4694.26     4599.52    178.23 o
   3  11   8     1559.06     1367.60    108.98 o
   5  11   8     2255.84     2086.27    125.91 o
   7  11   8       77.10      313.00    124.00 o
   9  11   8      239.91      409.92    130.25 o
  11  11   8     7696.91     7636.95    205.60 o
  13  11   8      322.20      384.21    155.41 o
  15  11   8      750.95      660.55    154.14 o
  17  11   8        4.23      190.35    177.29 o
  19  11   8      263.64      596.78    215.74 o
 -20  12   8      654.05      633.03    204.28 o
 -18  12   8     4693.58     5378.32    293.06 o
 -16  12   8       55.27      305.40    175.62 o
 -14  12   8     2340.46     2479.83    198.23 o
 -12  12   8     6430.15     6843.85    212.42 o
 -10  12   8     1487.35     1645.16    142.02 o
  -8  12   8     3680.41     3918.37    202.92 o
  -6  12   8      495.19      430.34    128.14 o
  -4  12   8     6622.30     6579.11    155.02 o
  -2  12   8     5843.41     6067.97    154.16 o
   0  12   8    10382.05    10397.62    154.65 o
   2  12   8     3158.10     3521.20    254.83 o
   4  12   8     1140.79     1253.07    135.71 o
   6  12   8      131.31      394.42    117.04 o
   8  12   8    15662.14    16035.92    539.91 o
  10  12   8     1528.55     1575.07    166.93 o
  12  12   8     6476.63     6199.24    225.51 o
  14  12   8     4191.72     4195.57    236.39 o
  16  12   8      862.95      970.61    195.83 o
  18  12   8       58.09       73.92    240.02 o
 -19  13   8       38.10      607.08    264.46 o
 -17  13   8     3433.10     3279.92    305.66 o
 -15  13   8     6156.95     6413.12    288.02 o
 -13  13   8      333.51      216.02    176.13 o
 -11  13   8    16039.09    17706.53    386.60 o
  -9  13   8      135.96      497.51    157.50 o
  -7  13   8      140.13      450.58    162.50 o
  -5  13   8    22829.82    23129.59    563.75 o
  -3  13   8        3.25      504.65    191.86 o
  -1  13   8    17588.21    17463.35    217.88 o
   1  13   8     2005.59     2072.55    141.25 o
   3  13   8      480.11      580.92    132.22 o
   5  13   8     7708.80     8380.59    202.20 o
   7  13   8     3913.17     3665.44    212.26 o
   9  13   8    11899.41    12512.25    270.19 o
  11  13   8      350.76      670.68    186.75 o
  13  13   8     2392.15     2307.34    223.70 o
  15  13   8     2810.68     3208.03    260.69 o
  17  13   8     7254.70     6728.65    420.98 o
 -18  14   8     2780.60     2754.10    334.98 o
 -16  14   8      665.51      800.52    273.59 o
 -14  14   8     5370.89     5251.23    276.92 o
 -12  14   8      967.02     1053.49    172.90 o
 -10  14   8      249.06      476.96    175.60 o
  -8  14   8     7351.48     7622.88    252.66 o
  -6  14   8      198.92      368.13    172.80 o
  -4  14   8     2592.71     2486.53    182.35 o
  -2  14   8      153.36      518.89    179.09 o
   0  14   8     1894.54     1869.79    203.02 o
   2  14   8    14222.87    14414.28    216.92 o
   4  14   8     1426.35     1349.22    154.15 o
   6  14   8       53.76      416.89    173.26 o
   8  14   8     1595.53     1799.52    189.21 o
  10  14   8     2701.98     2365.43    220.95 o
  12  14   8     6287.47     6401.82    281.39 o
  14  14   8     2278.51     2284.32    266.49 o
 -15  15   8       91.71      364.74    207.30 o
 -13  15   8       66.12      429.47    257.12 o
 -11  15   8       97.71      558.94    183.36 o
  -9  15   8       42.38      509.18    195.94 o
  -7  15   8      511.75      524.78    203.43 o
  -5  15   8      430.87      590.98    166.58 o
  -3  15   8     2324.34     2240.76    206.66 o
  -1  15   8      114.98      479.63    184.53 o
   1  15   8     3595.79     3517.10    224.66 o
   3  15   8     1372.79     1225.33    171.36 o
   5  15   8       26.87      150.34    185.50 o
   7  15   8      357.25      545.23    179.39 o
   9  15   8      132.24      446.33    210.55 o
  11  15   8     1299.39     1509.72    229.07 o
  13  15   8       62.74      458.75    223.01 o
 -14  16   8     2452.55     3010.95    316.82 o
 -12  16   8     1966.87     2012.14    225.66 o
 -10  16   8     1257.78     1349.48    236.25 o
  -8  16   8     2685.82     3053.90    242.05 o
  -6  16   8     1210.12     1075.85    205.30 o
  -4  16   8     2546.07     2823.41    236.55 o
  -2  16   8      529.31      679.12    217.55 o
   0  16   8     2721.67     2505.30    200.32 o
   2  16   8    10417.62    10645.41    333.54 o
   4  16   8     2655.99     2389.22    256.48 o
   6  16   8      131.37      431.88    194.67 o
   8  16   8     4989.46     4667.38    253.11 o
  10  16   8     3511.80     3456.87    291.67 o
  12  16   8     4343.47     4598.45    567.54 o
 -11  17   8     8620.38     8821.15    309.67 o
  -9  17   8       72.94      384.88    249.12 o
  -7  17   8      203.98      455.77    209.01 o
  -5  17   8     7027.64     7102.38    265.62 o
  -3  17   8      985.92      932.53    221.79 o
  -1  17   8     7575.80     7923.50    244.16 o
   1  17   8     2732.81     3190.45    309.97 o
   3  17   8      741.07      438.29    249.04 o
   5  17   8     1518.34     1212.76    219.68 o
   7  17   8     7395.98     6842.21    279.89 o
   9  17   8     5508.85     5582.32    342.16 o
  -8  18   8      897.79      866.50    376.95 o
  -6  18   8       86.33      184.62    222.60 o
  -4  18   8     1294.85     1282.18    233.63 o
  -2  18   8       25.75      291.26    191.87 o
   0  18   8     6948.90     6842.54    540.51 o
   2  18   8     7935.17     6836.27    405.33 o
   4  18   8      230.63      426.13    257.36 o
   6  18   8       28.45      494.11    486.46 o
 -25   1   9     3603.22     3848.73    327.98 o
 -23   1   9     5546.37     5969.73    252.93 o
 -21   1   9     2435.36     2555.14    198.72 o
 -19   1   9       72.56      268.33    124.09 o
 -17   1   9    14006.90    13560.91    191.94 o
 -15   1   9     3989.56     3980.05    143.50 o
 -13   1   9     6834.00     6907.29    113.96 o
 -11   1   9       33.72      247.60     59.96 o
  -9   1   9    11211.16    10798.08    169.82 o
  -7   1   9    46885.37    49040.72    265.53 o
  -5   1   9      929.40     1281.25     49.30 o
  -3   1   9    26527.69    28809.65    268.57 o
  -1   1   9      545.50      440.43     52.92 o
   1   1   9     6775.44     7002.26     93.49 o
   3   1   9     5814.09     4613.87     72.23 o
   5   1   9       58.76      257.71     66.23 o
   7   1   9      608.13      570.87     79.66 o
   9   1   9     7596.27     7273.46    145.66 o
  11   1   9      581.92      693.84    196.73 o
  13   1   9     6688.48     6014.46    176.44 o
  15   1   9     2057.90     2176.30    158.58 o
  17   1   9       11.40      331.03    150.14 o
  19   1   9       57.60      548.27    373.69 o
  21   1   9     5904.23     5398.75    721.19 o
  23   1   9     4043.31     3922.45    325.56 o
 -26   2   9     1453.77     1605.85    291.31 o
 -24   2   9      194.66      373.86    252.76 o
 -22   2   9     8971.42     9337.15    281.42 o
 -20   2   9     5863.93     5670.26    227.59 o
 -18   2   9     5588.12     5347.92    156.81 o
 -16   2   9     4916.32     4707.15    142.25 o
 -14   2   9     6248.03     5563.78    188.81 o
 -12   2   9     5170.54     5212.82     96.48 o
 -10   2   9    53275.73    55001.66    312.72 o
  -8   2   9    11589.59    11976.04    114.55 o
  -6   2   9      559.30      431.36     42.51 o
  -4   2   9    67991.21    70720.80    362.67 o
  -2   2   9     2518.50     3219.83     63.14 o
   0   2   9    97404.31   105195.48    381.60 o
   2   2   9    13179.77    14854.32    164.57 o
   4   2   9    14081.28    13771.57    110.79 o
   6   2   9    35608.21    34808.73    162.77 o
   8   2   9     8430.80     8476.94    174.60 o
  10   2   9    35603.68    34275.36    399.07 o
  12   2   9    12560.28    11861.96    209.75 o
  14   2   9       49.49      446.23    140.58 o
  16   2   9    39504.67    37963.04   1015.03 o
  18   2   9     4939.39     5638.21    408.70 o
  20   2   9     2485.60     2547.14    342.24 o
  22   2   9     5598.01     6005.14    268.65 o
  24   2   9       51.72      444.33    321.21 o
 -25   3   9     4214.56     4400.17    323.39 o
 -23   3   9     7235.44     6856.64    363.87 o
 -21   3   9     2716.79     2940.76    250.68 o
 -19   3   9     2260.46     2210.31    184.24 o
 -17   3   9     7210.09     7606.14    274.57 o
 -15   3   9    10791.09    10755.07    156.31 o
 -13   3   9     8688.75     8212.77    175.18 o
 -11   3   9     1317.76     1142.55     77.17 o
  -9   3   9     3070.28     3077.66     88.89 o
  -7   3   9    23924.49    24708.68    132.66 o
  -5   3   9     1628.85     1761.26     72.31 o
  -3   3   9    24491.29    23243.65    258.78 o
  -1   3   9     5585.30     5085.45     74.08 o
   1   3   9     3087.19     3556.82     60.80 o
   3   3   9    32662.24    32263.10    317.16 o
   5   3   9      219.62      346.26     61.31 o
   7   3   9      202.68      286.74     69.32 o
   9   3   9     2380.00     2343.81    123.49 o
  11   3   9        5.99      169.57    101.27 o
  13   3   9     2728.65     2696.82    142.71 o
  15   3   9    12656.72    13213.95    279.48 o
  17   3   9      192.47      317.06    142.49 o
  19   3   9     1456.66     2054.80    171.12 o
  21   3   9    11263.42    10649.55    343.13 o
  23   3   9     3178.76     3125.10    292.04 o
 -26   4   9      594.73      719.57    273.39 o
 -24   4   9      199.87      370.97    235.76 o
 -22   4   9     3543.53     3494.80    265.90 o
 -20   4   9     2322.07     1826.73    215.26 o
 -18   4   9      693.51      737.33    138.86 o
 -16   4   9     1537.38     1618.33    118.86 o
 -14   4   9     4088.06     4134.10    126.10 o
 -12   4   9      226.39      144.56     91.25 o
 -10   4   9     1728.52     1740.30     77.28 o
  -8   4   9     2481.07     2429.53     73.86 o
  -6   4   9     3896.60     4131.58     91.93 o
  -4   4   9      843.68      779.84     53.32 o
  -2   4   9     2128.34     2236.67     63.91 o
   0   4   9       24.08      175.90     40.39 o
   2   4   9      360.01      239.86     52.55 o
   4   4   9     1478.66     1978.45     65.67 o
   6   4   9    12100.99    12554.15    106.95 o
   8   4   9     3476.84     3545.57    110.25 o
  10   4   9       57.99      331.88     95.82 o
  12   4   9     4614.76     4624.84    239.68 o
  14   4   9      416.60      535.55    132.91 o
  16   4   9       31.61      263.22    152.35 o
  18   4   9      247.15      287.70    140.33 o
  20   4   9     2256.96     1940.79    180.17 o
  22   4   9     3163.15     2986.11    264.59 o
 -25   5   9     1834.73     1601.37    311.45 o
 -23   5   9     1749.05     1620.26    244.31 o
 -21   5   9        5.75      446.14    223.41 o
 -19   5   9     8755.13     8554.53    226.95 o
 -17   5   9     3709.72     3419.87    149.02 o
 -15   5   9    10209.03     9438.05    160.82 o
 -13   5   9     2374.85     2328.33    121.64 o
 -11   5   9     3966.91     3820.16    121.64 o
  -9   5   9     5232.83     5287.69    111.20 o
  -7   5   9    31265.30    32222.25    162.51 o
  -5   5   9    16767.36    17384.38    126.97 o
  -3   5   9     2527.56     2399.33     66.89 o
  -1   5   9      790.26      629.43     54.62 o
   1   5   9       83.62      245.54     47.78 o
   3   5   9    15623.18    15164.46    166.45 o
   5   5   9    11247.08    11840.13    132.91 o
   7   5   9     4668.82     4528.89    104.81 o
   9   5   9      126.62      213.61     96.50 o
  11   5   9     5088.21     4947.39    143.47 o
  13   5   9    14139.62    14637.66    302.22 o
  15   5   9      348.83      546.37    144.46 o
  17   5   9      677.03      430.94    141.38 o
  19   5   9     1279.16     1288.22    186.23 o
  21   5   9     1606.03     1823.55    208.23 o
  23   5   9      734.56      656.98    264.11 o
 -24   6   9      950.41      982.87    278.92 o
 -22   6   9     3157.76     3261.75    318.51 o
 -20   6   9     9725.25    10240.42    223.28 o
 -18   6   9     8172.71     8371.58    180.79 o
 -16   6   9     4040.61     3893.76    175.14 o
 -14   6   9     9043.05     9399.33    232.19 o
 -12   6   9    38784.35    37778.09    435.45 o
 -10   6   9    12693.83    12101.79    179.17 o
  -8   6   9     2587.41     2231.08     89.62 o
  -6   6   9     1879.47     1839.95     69.67 o
  -4   6   9     1374.31     1269.74     64.32 o
  -2   6   9      199.26      276.65     53.80 o
   0   6   9   117327.52   120727.19    725.45 o
   2   6   9     2948.16     2708.37     80.94 o
   4   6   9     5416.12     5729.73     85.16 o
   6   6   9    59513.16    59979.05    867.15 o
   8   6   9        3.10      253.43    104.30 o
  10   6   9    23755.15    23064.54    433.65 o
  12   6   9     7538.34     7365.40    323.12 o
  14   6   9      607.78      775.06    135.35 o
  16   6   9     5808.29     6004.60    195.98 o
  18   6   9     5119.36     5125.21    190.51 o
  20   6   9     4478.70     4467.87    211.39 o
  22   6   9      570.24      363.93    246.53 o
 -25   7   9     5149.70     5415.52    431.78 o
 -23   7   9     3426.19     4159.76    317.93 o
 -21   7   9     3792.71     3899.44    250.37 o
 -19   7   9    17341.82    17824.24    369.55 o
 -17   7   9      499.95      566.07    145.52 o
 -15   7   9      167.34      302.52    140.58 o
 -13   7   9    58532.50    57614.07    347.05 o
 -11   7   9     2587.30     2736.51    137.08 o
  -9   7   9    14447.47    14320.24    231.69 o
  -7   7   9    23250.55    22729.63    173.26 o
  -5   7   9     4080.75     4179.04     81.92 o
  -3   7   9      251.55      352.54     60.87 o
  -1   7   9    24330.62    23870.29    191.84 o
   1   7   9     7529.98     6955.37     91.09 o
   3   7   9     8453.54     8711.54     90.51 o
   5   7   9    19619.02    19683.18    341.29 o
   7   7   9    17946.95    17847.17    243.95 o
   9   7   9     9816.83     9655.08    308.43 o
  11   7   9     2201.50     2394.44    137.88 o
  13   7   9    27976.02    26908.24    629.67 o
  15   7   9     1042.48     1002.89    156.20 o
  17   7   9      895.70      976.23    170.06 o
  19   7   9     8919.52     9511.65    440.72 o
  21   7   9       71.31      136.57    227.94 o
 -24   8   9      834.74      743.02    288.76 o
 -22   8   9      277.36      446.84    233.30 o
 -20   8   9      842.98      973.38    210.99 o
 -18   8   9     1430.73     1558.11    184.26 o
 -16   8   9       68.93      203.84    144.76 o
 -14   8   9       44.67      266.21    122.98 o
 -12   8   9     7462.69     7128.97    170.13 o
 -10   8   9     4541.60     4672.35    144.02 o
  -8   8   9    26644.08    26549.26    382.66 o
  -6   8   9    36087.66    36339.55    217.97 o
  -4   8   9      662.27      740.56     70.70 o
  -2   8   9     1715.11     1815.90     86.37 o
   0   8   9     4949.64     4842.92     90.43 o
   2   8   9     2118.54     2532.09     77.63 o
   4   8   9      618.39      634.54     67.43 o
   6   8   9    13203.14    12876.91    204.90 o
   8   8   9     5523.82     4812.97    117.85 o
  10   8   9      241.99      396.17    107.90 o
  12   8   9     5262.80     5241.09    191.10 o
  14   8   9     5562.58     5300.67    201.46 o
  16   8   9       33.30      325.45    176.97 o
  18   8   9      508.07      295.06    190.21 o
  20   8   9      197.81      347.37    222.82 o
 -23   9   9      668.79      741.92    271.33 o
 -21   9   9      941.93      871.96    218.02 o
 -19   9   9     2142.42     2051.47    175.69 o
 -17   9   9    18284.34    18442.09    572.07 o
 -15   9   9     4239.21     4364.05    183.48 o
 -13   9   9     4603.75     4298.28    196.19 o
 -11   9   9    15026.53    15404.05    241.46 o
  -9   9   9      795.82      762.02    114.67 o
  -7   9   9    28423.24    28467.45    232.00 o
  -5   9   9      220.51      415.82     81.63 o
  -3   9   9    12751.30    13002.81    137.31 o
  -1   9   9     4271.06     3854.26     92.12 o
   1   9   9     5570.85     5220.14     95.24 o
   3   9   9     7006.79     6631.54    108.79 o
   5   9   9     3871.04     3911.52     99.13 o
   7   9   9     1224.26     1340.83    105.18 o
   9   9   9     3983.71     4098.03    185.83 o
  11   9   9     1623.24     1831.49    140.79 o
  13   9   9     3148.36     3139.23    176.65 o
  15   9   9     3974.82     4052.24    210.10 o
  17   9   9     6330.06     6551.54    243.64 o
  19   9   9      516.83      662.74    210.47 o
 -22  10   9     1723.08     1879.12    249.39 o
 -20  10   9     3858.23     3674.91    256.83 o
 -18  10   9      383.41      443.67    184.76 o
 -16  10   9    12597.03    12606.69    264.61 o
 -14  10   9     1792.97     1722.76    262.97 o
 -12  10   9      631.05      604.42    152.61 o
 -10  10   9    22010.86    22376.93    252.46 o
  -8  10   9     2184.42     2259.01    135.11 o
  -6  10   9    12405.20    11884.61    241.50 o
  -4  10   9    14736.31    14796.67    239.14 o
  -2  10   9      943.25      821.84     86.79 o
   0  10   9      508.95      426.47     90.35 o
   2  10   9     6432.81     6438.20    130.47 o
   4  10   9    22269.94    22379.38    174.74 o
   6  10   9     7864.04     7574.92    194.05 o
   8  10   9     1605.20     1695.52    174.48 o
  10  10   9     1875.64     1941.38    148.76 o
  12  10   9     2258.14     2405.70    148.02 o
  14  10   9     4033.15     4249.83    218.90 o
  16  10   9     9217.73     8877.05    238.77 o
  18  10   9       15.36      417.05    180.83 o
  20  10   9       25.91      255.96    233.57 o
 -21  11   9     1683.67     1433.89    245.84 o
 -19  11   9     5054.80     5511.32    305.72 o
 -17  11   9      931.83      897.55    167.65 o
 -15  11   9     3031.02     2883.36    186.99 o
 -13  11   9     2294.33     2106.69    171.08 o
 -11  11   9      781.95      830.52    135.44 o
  -9  11   9    13995.46    14422.22    228.68 o
  -7  11   9     3605.15     3802.41    177.43 o
  -5  11   9      127.35      259.23    115.25 o
  -3  11   9    11432.25    11017.48    175.51 o
  -1  11   9      317.96      428.24    105.68 o
   1  11   9     1190.74     1250.76    118.93 o
   3  11   9    19826.84    19447.08    379.40 o
   5  11   9       68.13      223.15    128.82 o
   7  11   9      622.33      542.29    161.68 o
   9  11   9     9060.23     8486.37    242.96 o
  11  11   9      711.88      758.62    225.66 o
  13  11   9      454.10      508.55    179.48 o
  15  11   9    13081.62    13023.58    545.00 o
  17  11   9      832.40      913.02    254.81 o
  19  11   9     2061.80     1898.56    587.43 o
 -20  12   9        1.23      419.30    229.30 o
 -18  12   9      102.35      201.48    248.77 o
 -16  12   9    11943.90    12037.54    284.28 o
 -14  12   9     3644.23     3717.50    243.56 o
 -12  12   9     1081.83      731.34    163.93 o
 -10  12   9     5025.37     5148.01    178.63 o
  -8  12   9      683.85      700.99    144.35 o
  -6  12   9     5893.62     5793.19    191.79 o
  -4  12   9      663.22      568.90    116.90 o
  -2  12   9    16937.95    16619.57    209.94 o
   0  12   9     2175.59     2223.02    135.36 o
   2  12   9    12132.68    11946.11    196.71 o
   4  12   9     6193.99     6635.72    184.64 o
   6  12   9        9.45      306.42    126.49 o
   8  12   9      655.16      732.94    186.86 o
  10  12   9       95.37      281.84    170.83 o
  12  12   9      366.89      205.02    206.75 o
  14  12   9     1448.48     1326.93    241.51 o
  16  12   9     4327.03     4567.30    513.58 o
 -19  13   9      634.63      682.86    228.57 o
 -17  13   9      582.90      487.28    217.47 o
 -15  13   9      325.38      466.53    172.74 o
 -13  13   9     2968.76     2715.81    191.43 o
 -11  13   9     3935.97     3632.98    163.90 o
  -9  13   9     1122.30     1445.83    181.77 o
  -7  13   9      662.81      856.64    175.93 o
  -5  13   9       43.75      339.20    127.50 o
  -3  13   9      127.99      458.05    153.96 o
  -1  13   9     3751.06     3340.98    155.29 o
   1  13   9     5962.96     5959.51    162.78 o
   3  13   9     7474.79     6521.91    172.94 o
   5  13   9     1076.07     1120.33    151.16 o
   7  13   9     1373.34     1495.70    177.37 o
   9  13   9      340.39      363.03    167.39 o
  11  13   9     1774.32     1405.22    238.47 o
  13  13   9     3659.16     4132.63    272.10 o
  15  13   9     1500.78     1532.90    260.11 o
 -18  14   9     2107.14     1901.49    582.84 o
 -16  14   9     1190.28     1243.08    256.76 o
 -14  14   9     5893.22     5958.22    349.70 o
 -12  14   9     8668.81     9492.08    295.89 o
 -10  14   9      347.62      402.70    162.93 o
  -8  14   9     3342.84     3078.90    194.30 o
  -6  14   9     9188.54     9719.20    274.86 o
  -4  14   9      160.97      135.80    114.18 o
  -2  14   9     1790.92     1555.22    170.05 o
   0  14   9    20334.50    21373.96    298.90 o
   2  14   9      491.17      590.89    154.25 o
   4  14   9       39.47      353.73    157.43 o
   6  14   9    12678.06    12961.98    379.35 o
   8  14   9      538.81      418.07    201.18 o
  10  14   9      782.27      633.68    189.82 o
  12  14   9     5447.24     5736.75    328.73 o
  14  14   9     3678.44     3545.27    282.03 o
 -15  15   9      436.89      557.62    231.21 o
 -13  15   9    24097.12    26854.41    564.59 o
 -11  15   9      886.14      966.82    183.28 o
  -9  15   9     2255.82     2277.57    216.27 o
  -7  15   9     3579.21     3515.67    226.95 o
  -5  15   9     1704.84     1648.31    204.20 o
  -3  15   9     3090.73     3525.07    208.68 o
  -1  15   9     7551.00     7444.96    227.68 o
   1  15   9    10540.04    10196.54    237.06 o
   3  15   9      430.16      476.96    172.81 o
   5  15   9     8663.76     8514.55    238.42 o
   7  15   9     4051.67     4146.04    231.20 o
   9  15   9     4903.56     5218.99    283.03 o
  11  15   9      333.68      562.38    226.70 o
  13  15   9     7967.89     6576.43    663.92 o
 -14  16   9     3055.41     3169.75    807.71 o
 -12  16   9     3455.38     3310.23    276.53 o
 -10  16   9       56.05      215.31    196.50 o
  -8  16   9     7163.21     6652.39    274.45 o
  -6  16   9     5764.68     6082.37    403.18 o
  -4  16   9       77.82      361.34    198.92 o
  -2  16   9      613.68      904.42    179.18 o
   0  16   9    11583.74    10960.16    256.59 o
   2  16   9      573.03      657.39    201.81 o
   4  16   9       14.73      420.90    206.99 o
   6  16   9     6484.92     5902.66    257.97 o
   8  16   9      299.03      507.27    216.89 o
  10  16   9      116.46        0.00    251.30 o
 -11  17   9     1755.16     1326.54    243.62 o
  -9  17   9     2646.08     1985.44    225.75 o
  -7  17   9     1409.01     1618.05    258.22 o
  -5  17   9       23.60      504.88    221.87 o
  -3  17   9       97.61      295.66    193.18 o
  -1  17   9      776.41      822.69    205.60 o
   1  17   9      896.88     1002.18    254.67 o
   3  17   9      386.92      411.35    254.63 o
   5  17   9     2319.44     2339.15    261.84 o
   7  17   9      129.47      150.94    229.41 o
  -6  18   9     1378.00     1620.20    315.53 o
  -4  18   9     4113.45     4306.06    330.16 o
  -2  18   9     1283.53     1147.80    208.13 o
   0  18   9      185.86      565.79    255.14 o
   2  18   9     4335.38     4997.14    371.68 o
   4  18   9     5291.23     6548.90    720.52 o
 -26   0  10      276.19      927.03    422.21 o
 -24   0  10     8579.47     9152.54    561.42 o
 -22   0  10      819.43      631.79    342.67 o
 -20   0  10      535.21      784.77    380.91 o
 -18   0  10    18722.56    20365.21    513.23 o
 -16   0  10     4836.43     5017.67    196.04 o
 -14   0  10      958.46      995.83    117.96 o
 -12   0  10    39860.08    39314.25    306.63 o
 -10   0  10      249.12      370.66     86.44 o
  -8   0  10     7057.93     7080.78    199.60 o
  -6   0  10    50591.69    51342.63    404.92 o
  -4   0  10     8055.35     8751.31    249.51 o
  -2   0  10     8930.57     9592.72    136.40 o
   0   0  10    16892.14    16951.70    151.03 o
   2   0  10    73708.70    74387.06    589.76 o
   4   0  10      675.95      932.57    135.27 o
   6   0  10    30544.50    30834.68    239.65 o
   8   0  10    40100.59    37830.58    449.75 o
  10   0  10     2845.82     2731.79    187.74 o
  12   0  10     7036.25     6766.44    242.11 o
  14   0  10    38099.95    37840.32   1878.54 o
  16   0  10     4764.90     3879.47    413.03 o
  18   0  10     2233.02     1624.60    451.28 o
  20   0  10    10668.52    10434.48    515.53 o
  22   0  10     1957.47     1119.78    408.45 o
 -25   1  10     5855.61     5479.34    350.57 o
 -23   1  10    11654.16    12393.90    461.03 o
 -21   1  10      515.14      491.72    283.93 o
 -19   1  10     3162.31     3448.55    164.23 o
 -17   1  10     5207.57     5300.62    155.79 o
 -15   1  10     4252.33     3980.97    157.16 o
 -13   1  10      860.16     1013.72     88.84 o
 -11   1  10    19649.08    19587.65    161.87 o
  -9   1  10      339.25      610.26     74.05 o
  -7   1  10     6532.93     6610.77     96.44 o
  -5   1  10    14833.97    13808.72    117.23 o
  -3   1  10     1096.97      943.69     49.37 o
  -1   1  10       17.04      236.01     58.30 o
   1   1  10    73427.03    75368.79    433.11 o
   3   1  10      322.60      500.74     86.78 o
   5   1  10      384.47      480.57    102.45 o
   7   1  10    39063.03    39868.95    457.83 o
   9   1  10    11521.90    11534.25    199.67 o
  11   1  10     6870.45     6551.95    180.21 o
  13   1  10    11186.87    11216.59    300.07 o
  15   1  10    14938.26    15757.34    323.94 o
  17   1  10      115.47      387.41    165.41 o
  19   1  10    10644.70     9275.69    368.18 o
  21   1  10     8680.59     8428.51    414.86 o
  23   1  10      765.29      384.90    302.12 o
 -26   2  10      462.59      543.74    331.46 o
 -24   2  10      858.39     1152.22    301.33 o
 -22   2  10      346.70      612.56    264.20 o
 -20   2  10      654.93      653.26    154.21 o
 -18   2  10     1010.32     1149.25    158.81 o
 -16   2  10      647.64      644.00    115.31 o
 -14   2  10       20.03      181.97     89.45 o
 -12   2  10    26630.84    26362.52    238.58 o
 -10   2  10     1807.21     2033.80     99.61 o
  -8   2  10     1153.80     1038.92     79.00 o
  -6   2  10      958.15     1070.24     54.88 o
  -4   2  10    69496.42    70675.38    375.20 o
  -2   2  10      488.42      704.63     53.22 o
   0   2  10     9788.47     9727.63    177.58 o
   2   2  10    28278.24    29367.76    156.97 o
   4   2  10     4546.39     4490.88     72.42 o
   6   2  10     1185.00     1224.46     85.04 o
   8   2  10     5436.25     5524.69    131.37 o
  10   2  10      228.73      334.97    120.72 o
  12   2  10     1131.95     1164.59    129.59 o
  14   2  10     9473.71    10110.56    363.00 o
  16   2  10     9072.71     8288.02    370.22 o
  18   2  10      311.27      683.10    158.22 o
  20   2  10     1668.44     1453.67    280.75 o
  22   2  10      974.42     1312.49    239.29 o
 -25   3  10       28.69      409.70    350.95 o
 -23   3  10      158.74      285.28    229.57 o
 -21   3  10     7721.75     7019.90    409.28 o
 -19   3  10      158.90      286.07    152.56 o
 -17   3  10     4117.93     4306.33    182.73 o
 -15   3  10    22900.78    23358.30    309.28 o
 -13   3  10     9867.02     9159.15    229.37 o
 -11   3  10      748.79      565.78     86.28 o
  -9   3  10    12776.87    12321.51    194.45 o
  -7   3  10     3733.14     3658.49     99.31 o
  -5   3  10     1079.58     1042.05     59.11 o
  -3   3  10     1401.75     1184.11     57.43 o
  -1   3  10      998.80     1338.21     57.87 o
   1   3  10      835.09     1046.91     55.78 o
   3   3  10    14803.49    14056.30    119.49 o
   5   3  10     2146.40     1773.07     65.85 o
   7   3  10      509.75      631.88     79.63 o
   9   3  10     9953.32    10174.26    186.77 o
  11   3  10    18930.06    18534.26    189.88 o
  13   3  10     3542.63     3039.38    138.27 o
  15   3  10      537.61      480.55    140.24 o
  17   3  10     1055.40     1297.13    170.50 o
  19   3  10      181.25      378.76    164.54 o
  21   3  10      761.91      846.66    229.52 o
  23   3  10    12134.81    13124.54    705.46 o
 -24   4  10     1819.67     2090.54    289.21 o
 -22   4  10     7118.94     6816.03    297.44 o
 -20   4  10    14720.66    14715.86    321.10 o
 -18   4  10     3008.33     2720.77    166.91 o
 -16   4  10     7056.06     6447.48    148.75 o
 -14   4  10     6319.06     6801.94    175.36 o
 -12   4  10    15432.81    14687.28    195.21 o
 -10   4  10     7321.79     7565.98    115.98 o
  -8   4  10    41926.04    41346.99    247.91 o
  -6   4  10     2456.98     2641.39     72.99 o
  -4   4  10     1308.11     1501.84     60.89 o
  -2   4  10   133525.81   137585.23   1047.64 o
   0   4  10      953.08      946.55     61.30 o
   2   4  10      103.26      239.62     65.67 o
   4   4  10     8598.49     8413.44    134.72 o
   6   4  10      168.86      443.82     89.50 o
   8   4  10     5283.26     5336.08    125.54 o
  10   4  10    18379.13    18552.01    227.47 o
  12   4  10      746.11     1085.19    132.87 o
  14   4  10     4001.51     4311.22    255.05 o
  16   4  10    11141.65    12325.06    248.61 o
  18   4  10     5002.17     4783.60    203.34 o
  20   4  10     1244.69     1209.43    213.80 o
  22   4  10      914.30      780.12    238.39 o
 -25   5  10      150.57      283.61    261.31 o
 -23   5  10       15.26      337.90    260.19 o
 -21   5  10    16752.07    17081.33    346.84 o
 -19   5  10       71.76      169.45    158.51 o
 -17   5  10     2417.65     2749.71    167.47 o
 -15   5  10    71965.18    71853.11    778.42 o
 -13   5  10     2248.81     2255.68    116.09 o
 -11   5  10     7169.23     7336.15    142.94 o
  -9   5  10    23941.64    23157.96    183.26 o
  -7   5  10    38449.29    38420.11    409.12 o
  -5   5  10    11588.90    11480.40    137.32 o
  -3   5  10     8964.83     9026.66    111.00 o
  -1   5  10    30305.21    29364.48    266.48 o
   1   5  10    12509.30    12599.09    127.80 o
   3   5  10     7335.70     7259.54    115.48 o
   5   5  10    25913.18    25732.18    253.82 o
   7   5  10     2904.20     2885.09    177.61 o
   9   5  10       24.10      182.86    101.62 o
  11   5  10    13497.62    13127.55    222.48 o
  13   5  10     1852.07     1829.38    142.66 o
  15   5  10      178.40      391.61    151.78 o
  17   5  10    16720.44    16242.51    336.29 o
  19   5  10      107.61      151.02    162.83 o
  21   5  10      769.00      640.74    182.10 o
 -24   6  10      449.47      550.62    251.32 o
 -22   6  10      293.46      462.81    240.29 o
 -20   6  10     9223.73     8358.61    297.83 o
 -18   6  10     2265.98     2028.54    149.60 o
 -16   6  10     4136.66     3870.80    167.86 o
 -14   6  10    18531.35    17884.18    223.68 o
 -12   6  10      478.50      919.15    140.54 o
 -10   6  10     4483.40     4050.93    139.27 o
  -8   6  10     3925.94     3766.46     98.64 o
  -6   6  10     1046.29     1019.07     79.80 o
  -4   6  10     1002.60     1004.03     71.09 o
  -2   6  10    15568.14    15706.02    121.18 o
   0   6  10     5390.47     5099.92     91.09 o
   2   6  10      197.31      392.41     67.85 o
   4   6  10    23210.26    21669.98    215.64 o
   6   6  10     7998.12     7821.04    117.92 o
   8   6  10     1834.21     1879.26    101.53 o
  10   6  10    18096.88    19042.31    384.11 o
  12   6  10     4191.58     4036.71    224.45 o
  14   6  10      672.66      646.82    155.05 o
  16   6  10      371.27      418.53    156.19 o
  18   6  10      744.29      886.21    174.97 o
  20   6  10       70.31      345.68    171.19 o
  22   6  10      473.83      264.51    272.75 o
 -23   7  10     2768.24     2554.77    288.47 o
 -21   7  10       44.10      371.65    224.92 o
 -19   7  10     5125.00     5050.77    196.07 o
 -17   7  10     4742.49     4623.81    194.06 o
 -15   7  10     2522.65     2529.84    145.05 o
 -13   7  10     1568.84     1325.16    157.10 o
 -11   7  10      316.33      451.16    121.64 o
  -9   7  10      385.37      535.98    124.98 o
  -7   7  10     2912.95     3067.28     94.74 o
  -5   7  10    60943.27    60710.32    423.74 o
  -3   7  10     3147.53     3490.21     81.97 o
  -1   7  10     1051.77     1071.06     61.23 o
   1   7  10    17965.52    18782.10    172.23 o
   3   7  10      103.96      297.76     63.17 o
   5   7  10    16974.07    17107.13    172.02 o
   7   7  10     9074.95     9172.12    195.35 o
   9   7  10     9880.81     9634.74    389.27 o
  11   7  10     1212.21     1134.65    144.20 o
  13   7  10     1119.14     1158.20    155.19 o
  15   7  10    17941.11    18353.51    482.84 o
  17   7  10       14.58      358.36    170.87 o
  19   7  10     1431.80     1729.83    251.84 o
  21   7  10     1433.41     1168.95    249.23 o
 -24   8  10     7371.23     6325.55    633.32 o
 -22   8  10     2976.49     3186.06    287.22 o
 -20   8  10     2454.29     2083.34    234.27 o
 -18   8  10    10194.08    10516.62    208.47 o
 -16   8  10     9174.39     8705.74    231.46 o
 -14   8  10     5697.23     5561.76    177.68 o
 -12   8  10     5521.79     5177.99    193.18 o
 -10   8  10       68.62      257.29    108.10 o
  -8   8  10     6761.21     6650.71    146.64 o
  -6   8  10    17959.55    17699.09    166.24 o
  -4   8  10     3557.94     3686.90     96.07 o
  -2   8  10    12307.74    12029.80    172.61 o
   0   8  10     3257.22     3373.02     89.41 o
   2   8  10    26768.02    25912.77    409.30 o
   4   8  10     6961.94     6437.01    122.74 o
   6   8  10     1082.12     1058.95     97.79 o
   8   8  10    27837.33    28888.86    419.92 o
  10   8  10     1141.57     1161.29    144.55 o
  12   8  10       66.50      277.95    146.19 o
  14   8  10    12539.63    11900.09    410.47 o
  16   8  10     1041.19      959.30    232.60 o
  18   8  10      779.18      730.00    253.51 o
  20   8  10     9859.23     9336.71    374.32 o
 -23   9  10      431.23      798.63    345.47 o
 -21   9  10     7574.86     8032.67    315.14 o
 -19   9  10     1716.27     2017.81    210.17 o
 -17   9  10    16078.28    15973.48    248.33 o
 -15   9  10     1459.68     1591.72    168.33 o
 -13   9  10      428.16      431.11    148.06 o
 -11   9  10    29596.90    28939.29    611.51 o
  -9   9  10    11317.67    11760.15    202.70 o
  -7   9  10     5302.97     5017.55    143.75 o
  -5   9  10     3726.76     3572.98    126.65 o
  -3   9  10     2626.51     2342.83     95.24 o
  -1   9  10     5689.00     5785.85    101.02 o
   1   9  10    31650.98    30855.92    336.74 o
   3   9  10     2075.10     1988.39    105.45 o
   5   9  10    10695.13    10209.32    165.00 o
   7   9  10    14855.05    14487.56    361.11 o
   9   9  10    11435.52    10922.58    258.50 o
  11   9  10     2944.50     2643.74    296.44 o
  13   9  10     4365.13     4579.97    232.26 o
  15   9  10      741.28      937.52    215.66 o
  17   9  10     2835.55     2642.98    236.23 o
  19   9  10     1035.82     1311.05    257.25 o
 -22  10  10      476.48      568.01    272.76 o
 -20  10  10      821.36     1146.41    229.88 o
 -18  10  10      373.90      390.66    175.90 o
 -16  10  10       65.70      390.15    156.00 o
 -14  10  10     4886.01     4856.85    200.87 o
 -12  10  10      348.01      221.96    167.97 o
 -10  10  10      673.87      649.68    130.45 o
  -8  10  10      469.09      598.10    130.45 o
  -6  10  10    15006.53    14310.90    206.38 o
  -4  10  10    14994.54    14709.81    245.48 o
  -2  10  10       91.15      306.44     94.92 o
   0  10  10      938.62     1224.58     83.50 o
   2  10  10      602.81      686.88     90.81 o
   4  10  10     8318.69     8294.31    178.38 o
   6  10  10      722.42      625.64    117.36 o
   8  10  10     2983.35     2814.32    173.47 o
  10  10  10     1157.14      888.39    164.41 o
  12  10  10     2064.21     1985.38    186.48 o
  14  10  10     6680.81     6638.20    243.24 o
  16  10  10     1721.46     1181.82    225.24 o
  18  10  10      986.87     1065.74    223.89 o
 -21  11  10      335.05      393.54    239.87 o
 -19  11  10       35.79      336.19    242.67 o
 -17  11  10     2435.84     2494.66    193.81 o
 -15  11  10     8895.62     8951.21    246.54 o
 -13  11  10      745.59      863.24    165.64 o
 -11  11  10     4835.47     4806.31    224.59 o
  -9  11  10     5427.31     5432.23    181.10 o
  -7  11  10      215.36      401.14    127.22 o
  -5  11  10     2535.41     2460.05    185.17 o
  -3  11  10     1035.61      914.74    122.58 o
  -1  11  10     1974.46     1855.23    145.15 o
   1  11  10       95.85      222.38     82.08 o
   3  11  10       35.62      255.29    108.30 o
   5  11  10     7442.85     6803.58    261.06 o
   7  11  10     1532.34     1414.05    181.15 o
   9  11  10     2079.65     2001.47    183.04 o
  11  11  10     6066.36     6133.33    363.22 o
  13  11  10        7.24      148.99    206.78 o
  15  11  10     2398.20     2340.33    243.50 o
  17  11  10      648.63      535.03    223.63 o
 -20  12  10     1040.76     1185.89    267.80 o
 -18  12  10     5492.51     5702.30    278.72 o
 -16  12  10     3541.01     3368.68    223.33 o
 -14  12  10     9740.00     9956.34    266.07 o
 -12  12  10     4327.11     4340.36    222.91 o
 -10  12  10      153.16      532.78    161.56 o
  -8  12  10    29771.65    29673.80    438.69 o
  -6  12  10     8886.26     8904.24    192.16 o
  -4  12  10     3103.91     2715.41    170.11 o
  -2  12  10     5616.23     5501.92    146.20 o
   0  12  10       61.39      295.66    114.73 o
   2  12  10     3862.44     3877.16    142.94 o
   4  12  10    12624.74    12867.25    261.97 o
   6  12  10      168.97      315.93    136.84 o
   8  12  10     3207.40     2770.16    297.64 o
  10  12  10     7383.34     6869.98    287.97 o
  12  12  10      891.27     1137.81    220.10 o
  14  12  10     7444.07     7649.49    428.58 o
  16  12  10      415.79      545.72    287.60 o
 -19  13  10     1715.25     2015.42    391.53 o
 -17  13  10     1830.70     1771.07    269.32 o
 -15  13  10     3085.35     3052.13    221.81 o
 -13  13  10     1375.64     1753.94    215.37 o
 -11  13  10     8434.47     7900.06    222.72 o
  -9  13  10    11728.03    11471.40    223.01 o
  -7  13  10     6032.48     6099.39    259.09 o
  -5  13  10     1395.76     1402.56    169.33 o
  -3  13  10     9388.43     9530.46    193.74 o
  -1  13  10     7089.73     7045.65    170.52 o
   1  13  10     3588.44     3378.70    207.99 o
   3  13  10      838.33      746.65    125.95 o
   5  13  10      331.29      450.56    147.33 o
   7  13  10     5261.06     5368.04    216.49 o
   9  13  10      462.98      351.99    202.70 o
  11  13  10     1127.30     1682.03    249.80 o
  13  13  10     3867.63     3658.69    318.47 o
  15  13  10     1010.98      828.92    259.54 o
 -16  14  10      397.22      536.29    225.48 o
 -14  14  10     2539.87     2458.70    213.62 o
 -12  14  10     1120.68     1170.79    181.40 o
 -10  14  10       20.68      278.18    153.93 o
  -8  14  10      308.71      432.47    156.99 o
  -6  14  10     5501.22     5477.18    303.38 o
  -4  14  10     3626.69     3582.21    221.45 o
  -2  14  10      805.90      762.22    199.31 o
   0  14  10     7435.40     7425.10    215.82 o
   2  14  10      726.68      488.96    136.78 o
   4  14  10     4629.39     5012.92    178.54 o
   6  14  10      981.04      710.35    176.04 o
   8  14  10       40.63      226.08    193.80 o
  10  14  10     5883.94     5380.67    366.31 o
  12  14  10       30.12      160.45    226.37 o
 -15  15  10      691.78      976.45    338.65 o
 -13  15  10      110.16      394.53    221.83 o
 -11  15  10      178.27      766.35    238.52 o
  -9  15  10      141.43      389.67    188.18 o
  -7  15  10       74.81      293.13    163.01 o
  -5  15  10        0.54      438.88    198.58 o
  -3  15  10       39.59      239.18    164.29 o
  -1  15  10      239.81      443.28    205.49 o
   1  15  10        0.49      289.20    169.79 o
   3  15  10        0.18      177.45    162.97 o
   5  15  10     1089.19      882.18    211.41 o
   7  15  10      223.80      523.46    187.46 o
   9  15  10      208.38      360.66    179.88 o
  11  15  10       28.64      229.31    239.26 o
 -12  16  10       84.20      121.63    171.79 o
 -10  16  10       96.84      460.26    203.05 o
  -8  16  10      384.37      669.03    194.88 o
  -6  16  10     1390.54     1515.86    223.61 o
  -4  16  10      202.12      419.76    219.62 o
  -2  16  10     6196.22     6287.11    271.06 o
   0  16  10        4.31      280.01    165.25 o
   2  16  10      519.83      598.45    192.38 o
   4  16  10     3926.49     3612.97    389.94 o
   6  16  10     1007.07     1406.02    205.96 o
   8  16  10      918.99      441.66    224.11 o
  10  16  10     3430.01     3205.70    341.72 o
  -9  17  10     2128.25     2208.13    258.61 o
  -7  17  10     2992.11     2800.61    269.75 o
  -5  17  10      921.39     1178.99    223.85 o
  -3  17  10     2562.08     3235.67    287.56 o
  -1  17  10     2049.54     1930.32    213.92 o
   1  17  10      111.93      300.10    202.79 o
   3  17  10       84.17      461.14    270.62 o
   5  17  10       74.57      346.62    234.44 o
   7  17  10     6045.19     5869.78    497.44 o
  -4  18  10      679.19      897.17    363.93 o
  -2  18  10     1511.15     1151.93    292.96 o
   0  18  10       74.00      219.82    339.56 o
 -25   1  11       43.37      176.57    289.89 o
 -23   1  11     8572.74     9791.31    483.90 o
 -21   1  11       21.20      366.81    232.56 o
 -19   1  11     1644.44     1617.30    147.36 o
 -17   1  11      141.62      284.86    139.70 o
 -15   1  11      116.80      496.44    140.24 o
 -13   1  11    28806.21    28843.04    204.01 o
 -11   1  11     2484.85     2246.81    114.98 o
  -9   1  11      249.85      337.25     84.53 o
  -7   1  11     6276.24     5974.84    121.86 o
  -5   1  11      919.35     1036.96     73.87 o
  -3   1  11     4164.11     3665.50     79.76 o
  -1   1  11     8997.67     7476.44     90.34 o
   1   1  11     1789.11     1831.38     87.33 o
   3   1  11      645.11      703.22     90.52 o
   5   1  11     9590.07     9557.40    143.90 o
   7   1  11    11354.50    10619.94    185.94 o
   9   1  11      625.10      630.46    133.86 o
  11   1  11    27073.88    26353.96    283.15 o
  13   1  11      271.85      354.43    148.64 o
  15   1  11     5675.23     6221.31    242.09 o
  17   1  11      483.37      738.11    256.64 o
  19   1  11       57.48      382.08    278.33 o
  21   1  11     4837.34     4986.94    456.46 o
 -24   2  11      214.61      421.00    299.93 o
 -22   2  11      688.73      676.75    243.92 o
 -20   2  11     8528.53     8668.77    243.90 o
 -18   2  11      141.30      327.30    166.47 o
 -16   2  11    14466.29    15480.93    391.48 o
 -14   2  11     4235.89     4062.75    130.33 o
 -12   2  11     1795.46     1831.09    129.99 o
 -10   2  11    23695.61    23299.76    181.84 o
  -8   2  11    17069.08    17330.04    184.71 o
  -6   2  11    60863.30    61297.47    546.37 o
  -4   2  11     2315.08     2131.07     70.16 o
  -2   2  11    19120.70    18925.40    221.01 o
   0   2  11    55240.82    56217.50    231.29 o
   2   2  11     1401.01     1293.98     73.58 o
   4   2  11     4342.53     4857.60    107.11 o
   6   2  11    20552.80    20212.67    249.65 o
   8   2  11    11470.94    10937.73    203.37 o
  10   2  11    24464.27    24713.26    246.46 o
  12   2  11    10452.07    10279.03    187.79 o
  14   2  11      108.54      433.09    154.20 o
  16   2  11      527.68      691.93    161.11 o
  18   2  11    11028.02    12103.86    479.80 o
  20   2  11     4607.80     4572.95    478.95 o
  22   2  11      360.35      360.16    258.92 o
 -25   3  11     1550.83     1721.48    388.29 o
 -23   3  11     5837.57     6252.10    411.98 o
 -21   3  11      400.54      680.40    295.77 o
 -19   3  11    11094.45    10759.07    282.99 o
 -17   3  11     3210.22     3208.40    188.65 o
 -15   3  11      305.86      384.76    117.59 o
 -13   3  11    20049.76    20385.39    181.84 o
 -11   3  11     6113.95     6075.10    114.05 o
  -9   3  11     1398.15     1348.78     80.26 o
  -7   3  11     9270.56     8623.28    116.70 o
  -5   3  11    10591.25    11139.48     99.28 o
  -3   3  11     3026.00     3248.31     66.97 o
  -1   3  11    31571.88    31671.76    222.86 o
   1   3  11      268.31      379.55     71.82 o
   3   3  11     2558.18     2454.92    126.35 o
   5   3  11    15505.08    14466.79    155.88 o
   7   3  11    24143.86    24293.28    247.45 o
   9   3  11     6484.27     6299.02    165.67 o
  11   3  11     5693.80     6007.94    141.02 o
  13   3  11     2112.06     1748.33    136.03 o
  15   3  11     5345.32     5233.38    182.64 o
  17   3  11     1326.77     1432.55    242.68 o
  19   3  11     3145.66     3053.30    315.53 o
  21   3  11     1179.79     1082.14    238.17 o
 -24   4  11       57.70      351.24    278.50 o
 -22   4  11      778.41      578.52    264.28 o
 -20   4  11      143.45      238.00    197.82 o
 -18   4  11     2177.79     2026.04    164.55 o
 -16   4  11        0.67      331.66    134.25 o
 -14   4  11     1443.53     1420.43    116.90 o
 -12   4  11      110.27      266.44     95.63 o
 -10   4  11     2137.03     2148.97     93.73 o
  -8   4  11      293.11      318.60     70.69 o
  -6   4  11     6595.81     6817.36    125.13 o
  -4   4  11     4047.85     3875.45     75.33 o
  -2   4  11      371.88      404.00     59.69 o
   0   4  11       43.65      160.71     63.01 o
   2   4  11      694.49      834.60     78.54 o
   4   4  11      249.42      401.17     78.91 o
   6   4  11     7384.28     6768.55    158.49 o
   8   4  11     6903.16     7179.03    193.04 o
  10   4  11     3944.75     4000.05    194.56 o
  12   4  11     3837.54     3740.72    173.19 o
  14   4  11      133.74      457.41    162.42 o
  16   4  11        1.59       84.36    142.13 o
  18   4  11     1009.96     1392.05    227.63 o
  20   4  11      341.41      351.28    226.02 o
  22   4  11      217.15      656.51    354.25 o
 -23   5  11    13976.19    14098.26    432.61 o
 -21   5  11     2257.70     2659.56    260.56 o
 -19   5  11       47.81      294.44    167.96 o
 -17   5  11     5007.56     4874.03    164.84 o
 -15   5  11      660.16      574.80    131.06 o
 -13   5  11     1065.20     1188.40    121.91 o
 -11   5  11      261.28      339.44     86.81 o
  -9   5  11       40.53      223.08     77.00 o
  -7   5  11     5067.24     4881.20    111.18 o
  -5   5  11    10429.90    10193.91    131.53 o
  -3   5  11    21867.34    21748.30    307.43 o
  -1   5  11     1783.60     2140.30     80.71 o
   1   5  11     2379.87     2686.27     82.62 o
   3   5  11      357.08      376.45     74.06 o
   5   5  11     5318.48     5456.13    118.67 o
   7   5  11      432.19      541.82     92.29 o
   9   5  11     1796.28     1697.61    139.56 o
  11   5  11     7608.48     7816.16    191.85 o
  13   5  11     1051.08     1003.91    147.79 o
  15   5  11    24559.12    23848.87    328.28 o
  17   5  11      981.05     1051.29    185.93 o
  19   5  11      234.62      339.03    207.82 o
  21   5  11     7249.87     7084.75    320.99 o
 -24   6  11     1007.39     1406.21    398.05 o
 -22   6  11     3387.79     3175.67    355.99 o
 -20   6  11     4043.52     3816.54    253.48 o
 -18   6  11      367.68      483.84    147.01 o
 -16   6  11    13441.86    12773.64    258.37 o
 -14   6  11     2189.71     2210.97    135.35 o
 -12   6  11     4641.07     4270.45    132.95 o
 -10   6  11    27355.91    27210.31    207.10 o
  -8   6  11     1578.85     1602.52    109.16 o
  -6   6  11    19078.56    19359.16    211.42 o
  -4   6  11    13156.50    12733.12    173.77 o
  -2   6  11     5428.37     6214.35     97.48 o
   0   6  11    11571.11    11125.45    112.51 o
   2   6  11    31265.92    31586.59    285.10 o
   4   6  11     7297.90     7054.06    126.93 o
   6   6  11     1684.83     1714.50    113.83 o
   8   6  11    41852.46    44654.82    406.16 o
  10   6  11    19051.50    18983.80    262.95 o
  12   6  11    10283.04     9869.19    223.79 o
  14   6  11      112.18      335.33    159.35 o
  16   6  11     8328.28     7559.97    285.05 o
  18   6  11     6438.82     6279.86    257.01 o
  20   6  11       57.30      512.75    239.29 o
 -23   7  11     5832.59     5852.36    358.58 o
 -21   7  11      129.95      320.83    245.95 o
 -19   7  11     2383.55     2089.61    196.57 o
 -17   7  11    24773.71    23712.58    314.84 o
 -15   7  11     7561.70     7675.42    182.49 o
 -13   7  11    10268.86    10746.33    255.64 o
 -11   7  11    25575.19    25261.45    321.26 o
  -9   7  11    17860.54    18267.42    216.10 o
  -7   7  11     9013.62     8977.06    126.93 o
  -5   7  11      707.70      779.42     86.61 o
  -3   7  11    22325.21    21919.12    307.05 o
  -1   7  11     6130.79     6030.66     90.99 o
   1   7  11      285.92      564.28     74.59 o
   3   7  11    34176.07    34358.67    178.13 o
   5   7  11     4388.56     4495.21     98.07 o
   7   7  11      467.22      348.96    104.69 o
   9   7  11    10919.62    10141.85    384.19 o
  11   7  11      722.98      619.58    165.71 o
  13   7  11       98.31      365.75    189.98 o
  15   7  11    15189.85    14904.21    375.36 o
  17   7  11      307.55      201.90    183.22 o
  19   7  11     3379.59     2856.52    464.66 o
 -22   8  11     9037.44     8464.88    379.13 o
 -20   8  11     1587.54     1239.39    169.50 o
 -18   8  11     1047.54     1032.52    152.67 o
 -16   8  11     2108.94     2231.92    151.11 o
 -14   8  11      769.59      726.63    146.86 o
 -12   8  11      113.07      288.09    116.86 o
 -10   8  11     6093.45     6018.54    171.40 o
  -8   8  11     4253.03     4051.14    142.38 o
  -6   8  11     5768.76     5954.11    118.97 o
  -4   8  11    39957.32    39444.85    474.92 o
  -2   8  11    14882.80    14177.68    126.89 o
   0   8  11     1311.30     1597.62     87.52 o
   2   8  11    12910.23    12876.94    162.05 o
   4   8  11       74.22      319.56     70.40 o
   6   8  11     3503.16     3226.94    110.27 o
   8   8  11     3133.61     2992.82    166.52 o
  10   8  11      129.15      303.32    130.86 o
  12   8  11     2077.54     1530.89    144.80 o
  14   8  11     7180.09     6896.91    334.74 o
  16   8  11     9302.13     8947.48    367.40 o
  18   8  11      649.66      262.16    233.67 o
  20   8  11     1759.40     1490.59    294.75 o
 -21   9  11      639.82      814.74    194.74 o
 -19   9  11     3946.47     3992.27    252.86 o
 -17   9  11       34.47      332.33    166.38 o
 -15   9  11     6127.76     6029.01    273.35 o
 -13   9  11    22752.72    22673.32    416.48 o
 -11   9  11     6054.91     5910.06    248.40 o
  -9   9  11      331.87      503.04    132.56 o
  -7   9  11     2560.36     2762.05    148.00 o
  -5   9  11     1141.58     1092.00    100.06 o
  -3   9  11     1863.51     1768.06     88.75 o
  -1   9  11      528.90      601.36     81.04 o
   1   9  11     7117.35     6914.71    110.64 o
   3   9  11      447.78      428.99     81.56 o
   5   9  11     9092.56     9272.66    146.05 o
   7   9  11      831.20      658.27    136.22 o
   9   9  11     2543.71     2710.30    158.59 o
  11   9  11     1395.28     1414.43    186.57 o
  13   9  11     6794.45     6632.54    318.62 o
  15   9  11      295.40      269.21    182.15 o
  17   9  11      124.81      319.48    228.33 o
  19   9  11      581.78      266.61    341.90 o
 -22  10  11      299.05      639.06    343.85 o
 -20  10  11     5475.06     5530.79    260.03 o
 -18  10  11       13.36      338.80    190.02 o
 -16  10  11     5559.80     5439.24    242.56 o
 -14  10  11    14643.75    14965.61    290.99 o
 -12  10  11     2747.71     2932.91    186.14 o
 -10  10  11     3481.98     3242.65    166.87 o
  -8  10  11    11790.05    12017.43    234.94 o
  -6  10  11    14937.56    15815.01    204.26 o
  -4  10  11     1791.74     2093.06    145.18 o
  -2  10  11      225.35      476.11     87.86 o
   0  10  11    40421.86    40758.79    255.78 o
   2  10  11      517.87      768.18     95.83 o
   4  10  11     4184.96     3784.94    110.90 o
   6  10  11    15892.33    15891.17    229.09 o
   8  10  11      728.70      691.74    162.78 o
  10  10  11     2091.68     2064.92    196.89 o
  12  10  11     9046.08     8785.46    293.00 o
  14  10  11     2452.17     2449.89    309.78 o
  16  10  11       97.99      345.39    225.92 o
  18  10  11     6377.74     6446.62    359.18 o
 -19  11  11    20648.75    20891.44    347.75 o
 -17  11  11     1157.28     1192.84    193.31 o
 -15  11  11       23.71      380.06    153.66 o
 -13  11  11    17480.82    18942.88    550.42 o
 -11  11  11      350.10      512.12    140.55 o
  -9  11  11     2511.51     2302.20    260.77 o
  -7  11  11     3742.29     3887.86    168.26 o
  -5  11  11     3915.63     4032.89    154.12 o
  -3  11  11      116.09      336.92    107.68 o
  -1  11  11    44175.45    44938.32    279.35 o
   1  11  11     1026.69     1125.40     90.58 o
   3  11  11      876.65      877.57    121.12 o
   5  11  11     5656.91     5349.77    187.30 o
   7  11  11      185.64      400.37    185.86 o
   9  11  11    12029.44    12271.87    395.85 o
  11  11  11     7343.55     7234.22    537.65 o
  13  11  11     8168.77     8253.73    398.23 o
  15  11  11      124.02       48.85    212.80 o
  17  11  11     5651.14     4102.81    610.37 o
 -18  12  11      988.46      749.65    227.38 o
 -16  12  11      210.88      331.31    199.38 o
 -14  12  11    11178.41    11394.83    294.08 o
 -12  12  11     3379.26     3462.41    226.16 o
 -10  12  11       55.89      404.68    154.88 o
  -8  12  11      853.88      961.01    138.53 o
  -6  12  11     7425.00     7157.46    182.08 o
  -4  12  11     3627.79     3092.84    145.84 o
  -2  12  11     1194.55     1182.34    130.10 o
   0  12  11     3214.17     3059.75    147.30 o
   2  12  11     1952.94     1518.85    140.44 o
   4  12  11     7002.20     6867.25    228.39 o
   6  12  11     8051.89     7649.72    433.92 o
   8  12  11     1465.16     1365.83    211.18 o
  10  12  11     7269.98     6901.99    552.00 o
  12  12  11    18550.79    19777.04    531.69 o
  14  12  11        8.54      262.60    293.59 o
 -17  13  11     1457.17     1242.41    205.07 o
 -15  13  11      599.79      637.56    197.31 o
 -13  13  11     1914.29     1840.01    235.62 o
 -11  13  11     8676.36     8578.06    269.09 o
  -9  13  11      270.87      385.40    181.02 o
  -7  13  11       71.75      516.46    171.07 o
  -5  13  11    10979.98    10511.21    213.73 o
  -3  13  11     4265.37     4327.09    218.33 o
  -1  13  11       82.77      380.46    129.50 o
   1  13  11     3453.17     3830.90    205.88 o
   3  13  11    17486.81    17273.82    243.89 o
   5  13  11       71.16      191.50    125.18 o
   7  13  11       93.21      242.79    191.55 o
   9  13  11      118.28      273.81    190.47 o
  11  13  11      388.76      332.62    210.09 o
  13  13  11     1848.05     1936.49    295.60 o
 -16  14  11     5165.67     5003.14    288.69 o
 -14  14  11       11.80       23.28    134.28 o
 -12  14  11      521.07      401.92    211.91 o
 -10  14  11     8805.72     8348.39    275.52 o
  -8  14  11     2382.65     2183.61    179.34 o
  -6  14  11       76.25      205.13    162.76 o
  -4  14  11    21127.46    21089.40    748.52 o
  -2  14  11     2301.23     2086.66    185.42 o
   0  14  11       18.54      318.54    162.00 o
   2  14  11    22997.38    23782.25    293.85 o
   4  14  11     1837.69     2064.90    179.19 o
   6  14  11     5663.63     5170.33    214.41 o
   8  14  11     1934.45     1963.04    244.44 o
  10  14  11     2370.01     2428.96    260.72 o
  12  14  11      163.05      296.29    241.53 o
 -13  15  11       73.93      482.15    232.73 o
 -11  15  11    11339.79    11374.46    352.83 o
  -9  15  11     5543.85     5824.51    314.67 o
  -7  15  11     4607.96     4624.03    235.75 o
  -5  15  11     4196.96     4611.19    226.37 o
  -3  15  11     5754.14     5707.36    264.13 o
  -1  15  11     6558.03     6897.09    241.80 o
   1  15  11       86.93      447.09    190.96 o
   3  15  11    15181.17    15393.96    335.48 o
   5  15  11     1562.73     1819.62    236.01 o
   7  15  11      538.49      508.71    222.29 o
   9  15  11    13344.64    13394.76    642.09 o
  11  15  11     1208.11      780.18    416.09 o
 -12  16  11       58.21      185.26    320.49 o
 -10  16  11     2193.67     2293.74    251.45 o
  -8  16  11      585.56      846.30    199.77 o
  -6  16  11       21.70      167.47    190.48 o
  -4  16  11     8818.91     9561.13    300.66 o
  -2  16  11     1811.56     1721.48    243.47 o
   0  16  11       14.32      398.03    196.76 o
   2  16  11     9686.13     9783.25    392.36 o
   4  16  11     1061.49     1293.19    247.68 o
   6  16  11     2889.92     2540.68    244.22 o
   8  16  11      281.22      403.37    279.78 o
  -7  17  11      450.29      703.13    297.68 o
  -5  17  11      226.83      356.08    249.24 o
  -3  17  11     2099.00     1998.24    232.85 o
  -1  17  11      579.96      743.87    206.77 o
   1  17  11      106.64      210.53    208.81 o
   3  17  11      895.82      824.74    249.10 o
   5  17  11      646.59      867.37    287.60 o
 -24   0  12     6131.51     6056.31    654.74 o
 -22   0  12      988.79     1366.07    501.76 o
 -20   0  12     3869.01     3399.90    267.30 o
 -18   0  12      238.26      490.77    221.36 o
 -16   0  12    20285.11    21020.74    301.37 o
 -14   0  12     5072.11     5786.19    203.56 o
 -12   0  12     4059.89     3413.92    191.55 o
 -10   0  12    40565.41    41457.52    342.86 o
  -8   0  12    36960.92    36008.77    856.76 o
  -6   0  12    17964.36    18702.03    535.22 o
  -4   0  12    16321.79    16613.21    244.87 o
  -2   0  12   120410.95   123372.84    950.30 o
   0   0  12     1819.95     1709.83    156.75 o
   2   0  12    10813.85    10115.62    313.85 o
   4   0  12    69189.71    70281.12    474.22 o
   6   0  12     3978.91     4706.53    229.97 o
   8   0  12      582.06      866.99    200.11 o
  10   0  12    26527.33    25465.31   1146.55 o
  12   0  12     4246.43     4272.06    296.77 o
  14   0  12     1254.31      822.51    221.49 o
  16   0  12    21174.81    20417.69    653.21 o
  18   0  12     1411.72      951.51    365.61 o
  20   0  12    15324.91    14902.91    585.90 o
 -25   1  12      128.87      246.75    324.51 o
 -23   1  12     3442.22     3689.00    403.47 o
 -21   1  12    23728.29    23303.09    382.01 o
 -19   1  12     1401.76     1385.56    179.38 o
 -17   1  12     9430.30     9467.31    227.43 o
 -15   1  12    25038.82    25529.88    245.08 o
 -13   1  12      304.59      373.23    108.55 o
 -11   1  12      172.86      286.91     87.61 o
  -9   1  12    37210.11    36597.36    252.87 o
  -7   1  12     2330.64     2087.43    104.88 o
  -5   1  12     6451.85     6119.26    106.73 o
  -3   1  12    49554.98    50580.86    277.58 o
  -1   1  12    23405.54    24010.27    245.37 o
   1   1  12      386.03      259.23     86.70 o
   3   1  12     2749.56     2553.21    103.96 o
   5   1  12    21991.72    21352.18    174.44 o
   7   1  12     3221.45     2850.79    147.47 o
   9   1  12     5482.98     5678.95    242.44 o
  11   1  12     2838.13     2617.29    155.07 o
  13   1  12      702.84      804.60    166.48 o
  15   1  12     2351.51     2153.34    205.37 o
  17   1  12    16985.33    15933.38    801.59 o
  19   1  12      446.12      510.17    267.15 o
  21   1  12      862.16      771.24    362.37 o
 -24   2  12     1772.44     2091.13    712.10 o
 -22   2  12      281.66     1052.64    349.28 o
 -20   2  12       24.63      236.70    177.55 o
 -18   2  12    11486.83    11321.07    244.18 o
 -16   2  12     5188.59     4925.61    194.08 o
 -14   2  12     4251.24     3694.21    113.18 o
 -12   2  12     7233.67     7312.27    135.91 o
 -10   2  12     9523.66     9047.95    144.68 o
  -8   2  12     2387.78     2208.88    102.98 o
  -6   2  12     6305.22     6629.01    135.97 o
  -4   2  12    11738.91    11558.09    126.89 o
  -2   2  12     7444.10     7323.35    110.72 o
   0   2  12    14269.13    14903.77    169.47 o
   2   2  12     9195.30     8970.23    134.94 o
   4   2  12     2018.44     1998.74     91.83 o
   6   2  12     4362.92     4139.58    130.29 o
   8   2  12     4148.42     4716.90    209.51 o
  10   2  12      200.66      494.80    135.29 o
  12   2  12       56.15      266.91    150.11 o
  14   2  12     7399.90     7278.11    241.20 o
  16   2  12     4507.20     3482.30    236.45 o
  18   2  12      568.61      918.37    283.24 o
  20   2  12      931.08      696.63    325.76 o
 -23   3  12      995.78     1341.31    310.50 o
 -21   3  12     6700.70     6641.48    312.48 o
 -19   3  12     4472.59     4275.03    220.58 o
 -17   3  12    22673.91    22745.67    334.74 o
 -15   3  12    11184.79    10298.74    221.62 o
 -13   3  12     1565.89     1875.38    125.34 o
 -11   3  12    13973.43    14577.74    216.66 o
  -9   3  12       81.43      245.19     86.34 o
  -7   3  12     3293.99     2905.69    105.52 o
  -5   3  12    57070.68    56499.29    533.82 o
  -3   3  12      568.20      699.88     67.04 o
  -1   3  12       53.90      137.17     71.88 o
   1   3  12    15489.42    14511.07    159.24 o
   3   3  12     2995.61     2925.38    196.01 o
   5   3  12     5405.17     5541.70    113.63 o
   7   3  12    49121.52    49519.32    357.70 o
   9   3  12     4122.23     4205.90    147.52 o
  11   3  12     2840.19     2714.13    169.35 o
  13   3  12    10460.02    10319.75    233.34 o
  15   3  12     7227.70     6918.31    238.68 o
  17   3  12     4109.06     4428.48    357.48 o
  19   3  12      418.27      887.86    261.56 o
  21   3  12      602.76      293.09    327.74 o
 -24   4  12     9596.92    10949.00    503.90 o
 -22   4  12     1168.20     1095.74    280.83 o
 -20   4  12      747.25      420.18    188.18 o
 -18   4  12    37364.27    38555.88    374.20 o
 -16   4  12      504.51      581.99    127.17 o
 -14   4  12     3302.43     3271.18    143.27 o
 -12   4  12    20005.60    19139.56    217.21 o
 -10   4  12      339.09      392.91     98.99 o
  -8   4  12    47390.92    47621.63    395.92 o
  -6   4  12    23536.84    21863.79    242.11 o
  -4   4  12     6585.25     6842.73    132.44 o
  -2   4  12       98.24      234.59     77.13 o
   0   4  12    46722.73    47046.79    259.92 o
   2   4  12    14370.80    13921.27    136.33 o
   4   4  12    18045.85    18501.17    228.21 o
   6   4  12     3622.43     3934.60    119.23 o
   8   4  12    14851.27    15446.23    223.78 o
  10   4  12    12680.79    12904.04    209.89 o
  12   4  12     5296.77     5523.89    216.26 o
  14   4  12    28518.62    28378.86    498.48 o
  16   4  12      403.10      383.28    180.37 o
  18   4  12       46.33      407.36    205.74 o
  20   4  12     9670.72    11463.50    506.84 o
 -23   5  12     2918.13     2940.84    442.15 o
 -21   5  12     5547.69     5589.33    359.58 o
 -19   5  12    11451.28    11577.20    323.69 o
 -17   5  12     8239.19     8708.76    318.33 o
 -15   5  12     2251.60     2295.70    155.47 o
 -13   5  12      207.97      309.89    126.57 o
 -11   5  12    14149.71    14110.72    191.63 o
  -9   5  12      996.02      899.05    119.52 o
  -7   5  12     3197.64     2743.08    103.69 o
  -5   5  12    31927.22    32121.26    261.26 o
  -3   5  12      436.78      492.28     68.00 o
  -1   5  12     4591.86     4804.96    104.63 o
   1   5  12    25288.43    25016.59    161.65 o
   3   5  12     3576.05     3823.64    102.30 o
   5   5  12      896.53      799.00    125.68 o
   7   5  12    15177.67    15217.12    225.88 o
   9   5  12     2459.18     2496.63    151.92 o
  11   5  12      662.64      501.94    151.66 o
  13   5  12    13415.02    13168.56    396.56 o
  15   5  12      370.54      462.23    166.99 o
  17   5  12      974.83      901.47    208.69 o
  19   5  12     5167.41     4839.37    348.42 o
  21   5  12     1390.26     1626.53    440.99 o
 -22   6  12        0.54        0.00    270.26 o
 -20   6  12      254.07      402.89    214.03 o
 -18   6  12     7571.45     7513.62    216.30 o
 -16   6  12     3104.69     3252.41    171.99 o
 -14   6  12     4013.73     3783.99    166.93 o
 -12   6  12       71.33      343.88    127.32 o
 -10   6  12      249.67      354.11    100.20 o
  -8   6  12     4318.06     4064.99    109.54 o
  -6   6  12    11943.96    11132.40    138.45 o
  -4   6  12     4407.96     4666.08    107.72 o
  -2   6  12      198.58      316.50     65.43 o
   0   6  12     6476.72     6565.61    100.83 o
   2   6  12      393.22      539.69     74.29 o
   4   6  12      137.07      312.09     84.21 o
   6   6  12    10941.58    11369.81    260.31 o
   8   6  12    11482.01    10985.05    251.32 o
  10   6  12     4596.25     4744.41    184.66 o
  12   6  12     7176.62     6941.93    226.36 o
  14   6  12     7866.83     8496.77    240.34 o
  16   6  12       31.57      376.85    204.00 o
  18   6  12       34.64       94.82    241.42 o
  20   6  12      169.78      393.67    212.59 o
 -23   7  12     4243.87     4646.69    451.04 o
 -21   7  12    12873.08    14133.16    531.54 o
 -19   7  12     2367.98     2291.52    222.57 o
 -17   7  12     7747.92     8239.73    431.96 o
 -15   7  12    12305.95    12295.78    221.58 o
 -13   7  12     1217.75     1065.23    136.63 o
 -11   7  12     8370.55     8062.40    158.96 o
  -9   7  12     2163.99     2177.17    149.11 o
  -7   7  12        4.47      119.08     96.64 o
  -5   7  12     1917.47     2038.29    103.16 o
  -3   7  12     9664.64    10079.71    133.77 o
  -1   7  12    21326.64    21564.96    140.45 o
   1   7  12     3216.51     3128.21     95.25 o
   3   7  12      451.43      469.76     75.72 o
   5   7  12     1455.25     1419.44    108.69 o
   7   7  12     3460.04     3227.11    120.62 o
   9   7  12     1015.53     1309.42    172.90 o
  11   7  12    14783.74    14864.96    286.24 o
  13   7  12      153.93      427.98    172.70 o
  15   7  12     1381.53     1416.60    200.81 o
  17   7  12     2494.23     2808.76    333.19 o
  19   7  12     1819.39     2087.27    264.53 o
 -22   8  12     4915.92     4942.91    449.55 o
 -20   8  12      531.21      731.42    228.82 o
 -18   8  12      820.96      885.24    178.29 o
 -16   8  12    12254.98    12665.92    223.39 o
 -14   8  12     2665.79     2991.85    175.77 o
 -12   8  12     5756.33     5635.53    188.00 o
 -10   8  12     2467.13     2722.78    154.11 o
  -8   8  12     5642.44     5600.20    144.60 o
  -6   8  12      199.78      304.67     91.00 o
  -4   8  12    12899.42    12784.59    189.21 o
  -2   8  12    18238.32    18444.04    171.90 o
   0   8  12     7153.91     7114.81    108.13 o
   2   8  12        6.60      297.17     83.50 o
   4   8  12     7195.10     7402.01    131.15 o
   6   8  12     1924.10     2022.21    106.65 o
   8   8  12      102.92      455.07    139.72 o
  10   8  12    27144.00    26992.74    418.10 o
  12   8  12      643.32      821.67    152.62 o
  14   8  12      978.15     1195.61    186.17 o
  16   8  12     3648.05     3200.38    257.96 o
  18   8  12       98.49       92.25    287.45 o
 -21   9  12     3212.22     3099.75    279.93 o
 -19   9  12     1200.67     1164.84    211.21 o
 -17   9  12       33.05      301.59    164.81 o
 -15   9  12    17745.82    18690.20    251.69 o
 -13   9  12      162.70      322.06    155.07 o
 -11   9  12      584.24      689.59    170.99 o
  -9   9  12     4613.72     4761.34    178.07 o
  -7   9  12     3289.66     3212.82    150.86 o
  -5   9  12      101.25      369.97     91.95 o
  -3   9  12     9344.98     9025.09    161.99 o
  -1   9  12     1643.43     1569.77     91.57 o
   1   9  12     1458.96     1521.84     90.79 o
   3   9  12     8890.37     8631.48    127.10 o
   5   9  12      677.24      665.91    108.10 o
   7   9  12     5751.69     5617.40    152.55 o
   9   9  12    20556.22    19784.21    493.97 o
  11   9  12     6823.47     6981.44    324.58 o
  13   9  12     4197.56     3981.10    229.35 o
  15   9  12       12.11      259.21    212.63 o
  17   9  12     5707.36     5816.55    275.95 o
 -20  10  12     2781.65     2477.12    255.55 o
 -18  10  12      116.32      491.14    179.19 o
 -16  10  12     4160.05     4490.51    223.55 o
 -14  10  12     2248.88     2021.53    193.21 o
 -12  10  12     9901.53     9577.90    224.85 o
 -10  10  12     3425.91     3247.11    192.58 o
  -8  10  12     8309.88     8186.07    199.62 o
  -6  10  12       90.11      223.43    117.37 o
  -4  10  12     1359.52     1212.58    110.70 o
  -2  10  12    11700.43    11203.81    155.81 o
   0  10  12     7026.18     6690.91    114.47 o
   2  10  12       10.45      345.09     87.38 o
   4  10  12      574.81      683.70     91.43 o
   6  10  12     3880.41     3712.34    162.13 o
   8  10  12     3529.29     3309.58    210.59 o
  10  10  12     3436.92     2769.00    243.04 o
  12  10  12     1506.47     1200.57    362.30 o
  14  10  12     1114.89     1009.06    224.29 o
  16  10  12      260.84      363.71    243.99 o
 -19  11  12      340.99      437.53    226.87 o
 -17  11  12      472.20      529.32    202.89 o
 -15  11  12      247.51      310.38    173.56 o
 -13  11  12     2512.49     2136.13    184.10 o
 -11  11  12      404.60      330.57    170.50 o
  -9  11  12      509.63      623.45    169.19 o
  -7  11  12     1940.76     1770.30    154.79 o
  -5  11  12     6330.36     6231.27    167.74 o
  -3  11  12      219.80      334.08    111.72 o
  -1  11  12      261.37      384.59    114.60 o
   1  11  12     3026.61     3297.66    111.41 o
   3  11  12      122.83      414.98    108.29 o
   5  11  12        3.20      317.47    165.52 o
   7  11  12      697.77      662.01    183.49 o
   9  11  12     3234.39     2670.42    199.60 o
  11  11  12      588.39      687.77    476.46 o
  13  11  12     1330.09     1522.12    276.42 o
  15  11  12       20.84       36.65    258.45 o
 -18  12  12     3340.84     3487.94    261.27 o
 -16  12  12     1204.45     1159.53    243.11 o
 -14  12  12      866.28     1090.88    184.22 o
 -12  12  12     9475.89     9159.50    288.29 o
 -10  12  12     1244.00     1105.85    175.62 o
  -8  12  12      808.55      783.02    169.16 o
  -6  12  12    14235.17    14423.22    228.79 o
  -4  12  12      479.58      453.14    134.46 o
  -2  12  12    10012.96     9694.99    177.88 o
   0  12  12     4263.99     4453.60    148.04 o
   2  12  12     1322.49     1451.38    133.55 o
   4  12  12     6948.66     6648.19    178.67 o
   6  12  12     2070.77     1782.07    170.30 o
   8  12  12     6504.62     6495.50    256.85 o
  10  12  12     1770.45     1288.14    194.52 o
  12  12  12      317.22      480.98    264.47 o
  14  12  12     2004.97     2007.93    282.42 o
 -17  13  12     1312.35     1118.02    232.30 o
 -15  13  12     4749.08     5247.55    256.12 o
 -13  13  12     1220.10     1226.78    202.81 o
 -11  13  12     1464.21     1370.58    192.23 o
  -9  13  12    17927.13    18729.52    306.28 o
  -7  13  12      127.46      370.87    153.77 o
  -5  13  12     6152.25     6735.61    223.81 o
  -3  13  12     9077.33     8866.07    221.68 o
  -1  13  12      109.64      363.12    132.91 o
   1  13  12    16348.10    16577.38    234.43 o
   3  13  12      481.10      628.56    130.67 o
   5  13  12     3388.67     3303.92    186.48 o
   7  13  12     5271.29     5377.46    215.23 o
   9  13  12     5159.69     4913.01    274.48 o
  11  13  12     3713.73     3013.89    230.88 o
  13  13  12     9000.90     8380.73    453.07 o
 -14  14  12     1533.79     1617.66    221.48 o
 -12  14  12     3312.26     3091.83    219.11 o
 -10  14  12      125.13      393.23    214.34 o
  -8  14  12     2927.96     2902.63    221.49 o
  -6  14  12     5969.59     5677.32    208.98 o
  -4  14  12      113.86      485.06    163.14 o
  -2  14  12    10532.35    10466.26    244.88 o
   0  14  12      462.41      593.46    171.67 o
   2  14  12      292.35      395.98    161.75 o
   4  14  12     8685.76     8862.21    247.97 o
   6  14  12       67.91      309.57    194.11 o
   8  14  12     6935.40     6441.14    451.95 o
  10  14  12      116.38      418.88    223.50 o
  12  14  12      469.09      152.98    520.12 o
 -13  15  12     1680.76     2151.68    389.31 o
 -11  15  12        0.99      470.20    197.26 o
  -9  15  12       56.80      481.21    195.82 o
  -7  15  12      657.26      509.17    203.03 o
  -5  15  12     2367.77     2882.01    233.13 o
  -3  15  12       13.40      414.68    186.83 o
  -1  15  12        7.06      335.85    183.14 o
   1  15  12       93.37      545.99    217.90 o
   3  15  12       16.45      375.88    174.69 o
   5  15  12        8.35      354.31    205.09 o
   7  15  12        5.90      432.16    233.32 o
   9  15  12     2723.53     2950.50    359.69 o
 -10  16  12        2.39      162.15    500.23 o
  -8  16  12      382.21      592.87    235.28 o
  -6  16  12     2537.27     2686.30    240.78 o
  -4  16  12      327.61      466.30    189.97 o
  -2  16  12     2316.46     2839.63    263.88 o
   0  16  12     2949.56     3010.08    267.86 o
   2  16  12     1054.72      902.30    223.02 o
   4  16  12     3133.47     3246.90    275.11 o
   6  16  12      129.85      351.31    255.50 o
  -5  17  12     5065.68     4815.23    374.68 o
  -3  17  12     1524.86     1867.26    343.13 o
  -1  17  12      631.19      699.00    237.78 o
   1  17  12     8681.95     9457.41    630.38 o
 -23   1  13     1884.56     1912.60    316.94 o
 -21   1  13      421.05      687.39    192.26 o
 -19   1  13     3646.72     4111.00    222.56 o
 -17   1  13    11071.27    10968.34    259.66 o
 -15   1  13     4497.03     4435.06    147.43 o
 -13   1  13     3158.30     2626.25    148.18 o
 -11   1  13    10571.55    10959.63    168.07 o
  -9   1  13     1083.72     1168.54    104.12 o
  -7   1  13     7337.28     6963.09    133.95 o
  -5   1  13    19630.44    19522.46    167.26 o
  -3   1  13    18054.68    18448.96    167.16 o
  -1   1  13     3756.39     3408.04    126.26 o
   1   1  13      307.76      469.44     94.56 o
   3   1  13     4071.84     3774.26    115.52 o
   5   1  13    31201.66    30582.85    406.01 o
   7   1  13      629.21      658.98    152.10 o
   9   1  13     3702.35     4335.15    181.96 o
  11   1  13      409.91      581.90    162.11 o
  13   1  13       68.13      287.56    147.21 o
  15   1  13    14823.26    14260.38    465.48 o
  17   1  13      955.11     1441.58    357.47 o
  19   1  13     1892.68     1532.70    370.74 o
 -24   2  13     1995.76     1864.29    362.37 o
 -22   2  13     2846.85     2977.68    398.56 o
 -20   2  13     3320.71     3360.33    210.63 o
 -18   2  13     6975.20     7295.40    282.63 o
 -16   2  13    23985.53    23560.53    308.91 o
 -14   2  13     7361.20     7599.29    172.80 o
 -12   2  13     1943.83     1824.04    124.43 o
 -10   2  13    18570.02    17712.32    237.54 o
  -8   2  13    36546.47    35498.12    351.74 o
  -6   2  13    11618.40    11721.67    252.95 o
  -4   2  13    18215.43    19548.57    147.36 o
  -2   2  13      316.52      486.84     77.71 o
   0   2  13     9237.80     8620.39    155.72 o
   2   2  13    68319.68    69080.34    581.20 o
   4   2  13     4920.43     4913.86    133.73 o
   6   2  13     7458.91     7687.85    185.90 o
   8   2  13     7179.07     7144.16    195.33 o
  10   2  13      964.68     1065.44    146.42 o
  12   2  13     7789.18     8218.61    219.26 o
  14   2  13      198.77      483.66    196.67 o
  16   2  13     1242.70     1380.39    238.49 o
  18   2  13     5457.53     5242.27    377.54 o
  20   2  13      274.05      421.95    314.84 o
 -23   3  13     4650.61     4035.72    554.54 o
 -21   3  13      551.22      685.17    220.09 o
 -19   3  13      953.80     1016.76    206.71 o
 -17   3  13     3349.56     3419.28    219.40 o
 -15   3  13     1791.91     1662.42    158.05 o
 -13   3  13     3933.76     3990.25    154.02 o
 -11   3  13    27670.62    28844.65    274.11 o
  -9   3  13      287.97      573.68    210.42 o
  -7   3  13     2807.71     2764.04    109.77 o
  -5   3  13    13151.89    13346.07    146.18 o
  -3   3  13     2237.73     2153.46     82.36 o
  -1   3  13     7821.52     6998.38    158.70 o
   1   3  13     2811.47     3195.81    114.79 o
   3   3  13    16049.40    16042.53    224.52 o
   5   3  13    16595.25    16939.71    218.15 o
   7   3  13        8.30      352.09    138.77 o
   9   3  13     5965.57     5647.39    197.18 o
  11   3  13     3068.54     2918.57    175.79 o
  13   3  13      664.44      607.76    207.05 o
  15   3  13     6410.13     6440.43    399.84 o
  17   3  13     2096.04     1864.56    267.87 o
  19   3  13     1082.02      804.07    408.45 o
 -22   4  13       19.75      287.01    248.06 o
 -20   4  13      542.45      488.74    198.17 o
 -18   4  13      468.36      827.73    201.47 o
 -16   4  13       56.18      470.25    139.76 o
 -14   4  13       41.39      220.43    115.47 o
 -12   4  13     1786.94     1682.64    129.40 o
 -10   4  13      592.97      655.62    121.62 o
  -8   4  13    13348.00    13422.59    178.61 o
  -6   4  13     6250.78     6176.26    195.44 o
  -4   4  13    21122.61    20549.03    173.72 o
  -2   4  13     2536.47     2838.71     91.76 o
   0   4  13       52.63      256.43     75.15 o
   2   4  13      225.75      405.02    108.04 o
   4   4  13     1716.61     1779.89    113.53 o
   6   4  13     6767.29     6476.55    182.60 o
   8   4  13     1088.42     1218.91    137.64 o
  10   4  13      375.56      474.29    131.32 o
  12   4  13      953.10      951.44    165.15 o
  14   4  13     4158.93     3901.45    287.48 o
  16   4  13     1725.08     2069.53    237.33 o
  18   4  13       12.14      478.43    202.08 o
  20   4  13        7.84      175.09    320.99 o
 -23   5  13     5869.52     6736.23    488.98 o
 -21   5  13     1726.17     1503.17    262.58 o
 -19   5  13     4876.38     5094.62    336.72 o
 -17   5  13     1261.57      984.64    183.52 o
 -15   5  13    11453.53    10603.08    214.97 o
 -13   5  13    12904.50    12830.42    202.82 o
 -11   5  13      239.27      418.29    111.04 o
  -9   5  13       85.96      242.25    115.42 o
  -7   5  13      113.06      368.19    112.47 o
  -5   5  13    26647.35    26850.95    351.76 o
  -3   5  13       79.90      202.85     80.96 o
  -1   5  13    29570.35    29851.08    202.72 o
   1   5  13      653.96      715.15     82.35 o
   3   5  13      666.27      784.19    129.24 o
   5   5  13    18297.84    18971.10    364.48 o
   7   5  13      785.80      843.08    131.76 o
   9   5  13    11112.67    11008.29    214.90 o
  11   5  13     7712.40     7296.45    220.20 o
  13   5  13     1530.20     1728.39    211.01 o
  15   5  13     2529.67     2457.43    224.15 o
  17   5  13     1027.84      838.47    201.40 o
  19   5  13     4743.57     5163.31    371.28 o
 -22   6  13        7.87      368.29    262.07 o
 -20   6  13    15586.82    16217.33    313.36 o
 -18   6  13     2463.88     2548.33    185.38 o
 -16   6  13     4173.17     4085.53    192.75 o
 -14   6  13     8410.06     8627.67    206.16 o
 -12   6  13     1656.99     1662.67    137.56 o
 -10   6  13     7408.91     7164.41    168.54 o
  -8   6  13    21772.39    21737.24    210.15 o
  -6   6  13     9113.85     8936.66    157.46 o
  -4   6  13     3663.04     3480.49    105.67 o
  -2   6  13    11867.52    11833.84    167.64 o
   0   6  13     1254.40     1205.83     98.54 o
   2   6  13     8942.79     9180.03    137.14 o
   4   6  13      405.17      420.34     92.54 o
   6   6  13    10886.67    11048.56    191.52 o
   8   6  13     6515.61     6798.65    174.73 o
  10   6  13     9532.64     9375.42    390.16 o
  12   6  13    24552.19    24279.26    338.41 o
  14   6  13      188.24      424.05    202.88 o
  16   6  13       90.46      322.49    207.02 o
  18   6  13    14246.11    15476.84    504.90 o
 -21   7  13     2559.37     2420.62    305.23 o
 -19   7  13     3486.30     3389.02    197.19 o
 -17   7  13     5377.87     5674.22    196.37 o
 -15   7  13     1019.69     1255.35    171.30 o
 -13   7  13    15183.19    15356.03    256.88 o
 -11   7  13       66.11      257.68    127.29 o
  -9   7  13      428.01      517.38    128.07 o
  -7   7  13    21467.84    21227.61    239.77 o
  -5   7  13      600.78      600.30    125.45 o
  -3   7  13     7114.67     7179.59    159.65 o
  -1   7  13    18803.41    18464.00    142.94 o
   1   7  13      131.35      294.93     84.03 o
   3   7  13       34.68      281.11     94.41 o
   5   7  13    24393.94    24042.51    206.59 o
   7   7  13       17.53      346.18    133.57 o
   9   7  13     4318.75     4827.03    219.70 o
  11   7  13    10630.16    11452.30    282.63 o
  13   7  13     2800.95     2253.92    188.33 o
  15   7  13     1183.00     1324.28    202.04 o
  17   7  13     8177.64     8148.03    289.95 o
  19   7  13     3980.47     4287.91    657.80 o
 -22   8  13        2.68      390.98    307.79 o
 -20   8  13     7743.99     8113.30    319.56 o
 -18   8  13     4294.06     4350.54    237.56 o
 -16   8  13     4494.83     4132.09    202.04 o
 -14   8  13     5991.96     5711.66    207.90 o
 -12   8  13      754.69      661.29    135.73 o
 -10   8  13     2146.84     1989.17    180.83 o
  -8   8  13      423.50      301.63    141.78 o
  -6   8  13       28.72      260.11    104.73 o
  -4   8  13      649.54      638.28     99.56 o
  -2   8  13     1466.02     1235.61    103.76 o
   0   8  13    11172.56    10587.33    147.26 o
   2   8  13     7655.48     7415.40    143.60 o
   4   8  13     9099.92     9120.43    212.54 o
   6   8  13     2640.00     2514.46    136.75 o
   8   8  13      334.28      412.58    144.92 o
  10   8  13    11994.11    10996.70    235.20 o
  12   8  13     5414.86     5936.31    222.93 o
  14   8  13        9.97      390.31    181.75 o
  16   8  13      357.70      527.59    272.84 o
  18   8  13     2599.34     2101.91    352.98 o
 -21   9  13      156.91      566.92    312.05 o
 -19   9  13       50.49      256.40    181.24 o
 -17   9  13      246.83      439.98    173.34 o
 -15   9  13     2413.41     2411.85    191.16 o
 -13   9  13      145.09      270.76    159.65 o
 -11   9  13    13227.51    13251.97    277.98 o
  -9   9  13     7655.23     7061.07    279.67 o
  -7   9  13     1661.84     1848.12    144.45 o
  -5   9  13    15477.14    15608.67    173.86 o
  -3   9  13    19964.15    20119.39    182.29 o
  -1   9  13      912.82      926.68     97.18 o
   1   9  13     4370.36     4172.06     99.48 o
   3   9  13      100.41      294.42     88.54 o
   5   9  13      515.96      634.11    120.58 o
   7   9  13      207.32      323.01    148.93 o
   9   9  13     6894.39     6948.71    269.64 o
  11   9  13        1.67      289.96    156.90 o
  13   9  13      209.76      364.20    216.54 o
  15   9  13     4411.08     4223.37    282.05 o
  17   9  13      215.38      296.07    354.72 o
 -20  10  13     2182.28     2152.39    294.82 o
 -18  10  13     2770.38     2713.54    209.22 o
 -16  10  13     6369.35     6617.66    258.58 o
 -14  10  13     3456.88     3172.11    240.83 o
 -12  10  13       46.49      245.96    184.24 o
 -10  10  13     5407.59     5377.87    185.99 o
  -8  10  13       41.55      324.59    162.80 o
  -6  10  13      402.24      470.44    161.93 o
  -4  10  13    29533.53    29682.13    256.26 o
  -2  10  13     2893.20     2817.65    125.70 o
   0  10  13     1925.16     2023.50    108.68 o
   2  10  13    15893.44    16076.77    186.53 o
   4  10  13     1110.33      990.27    108.00 o
   6  10  13       32.13      329.49    142.36 o
   8  10  13     8045.69     8201.93    314.27 o
  10  10  13     5127.34     4864.53    284.55 o
  12  10  13     3748.62     3832.01    349.76 o
  14  10  13     2637.14     3168.92    311.36 o
  16  10  13     1221.74     1182.75    377.69 o
 -19  11  13       18.23      263.41    270.83 o
 -17  11  13    21058.30    21796.90    414.20 o
 -15  11  13     3819.85     3886.47    282.25 o
 -13  11  13       96.96      199.13    178.87 o
 -11  11  13     8515.04     7904.43    219.65 o
  -9  11  13     4937.39     4945.60    207.27 o
  -7  11  13     3438.92     3471.09    173.78 o
  -5  11  13     4439.80     4883.91    191.48 o
  -3  11  13      805.85      850.71    139.49 o
  -1  11  13     5633.52     5592.09    168.04 o
   1  11  13     7795.57     7559.13    133.89 o
   3  11  13    16927.07    17169.36    268.42 o
   5  11  13     2596.78     2691.72    199.57 o
   7  11  13      784.34      916.02    174.27 o
   9  11  13     9686.43    10116.24    558.51 o
  11  11  13      109.97      441.90    243.94 o
  13  11  13     1181.69     1333.83    287.27 o
 -18  12  13       74.89      493.75    234.13 o
 -16  12  13      710.64      877.56    235.57 o
 -14  12  13      565.66      542.49    191.02 o
 -12  12  13       10.68      204.02    174.83 o
 -10  12  13     5357.49     5460.13    250.07 o
  -8  12  13     1519.21     1573.69    224.56 o
  -6  12  13    11240.48    10898.29    264.62 o
  -4  12  13    16810.12    17425.71    235.43 o
  -2  12  13      426.60      538.79    139.00 o
   0  12  13     1456.87     1251.89    146.42 o
   2  12  13     2560.61     2599.78    153.46 o
   4  12  13      602.41      797.77    160.67 o
   6  12  13      518.12      792.07    175.36 o
   8  12  13     3493.52     3857.28    257.20 o
  10  12  13     2355.86     2278.33    256.94 o
  12  12  13        4.53      326.23    298.78 o
 -15  13  13     6376.42     6121.34    265.81 o
 -13  13  13      550.10      649.02    234.11 o
 -11  13  13      994.75      880.78    202.94 o
  -9  13  13     3087.33     2553.68    217.26 o
  -7  13  13     6493.90     6024.94    227.15 o
  -5  13  13      101.52      320.75    161.38 o
  -3  13  13      713.94      916.50    169.53 o
  -1  13  13      578.04      660.92    136.32 o
   1  13  13      899.42     1192.78    151.46 o
   3  13  13     1366.87     1462.99    169.65 o
   5  13  13     3448.75     3581.03    161.95 o
   7  13  13     2270.75     2392.79    185.26 o
   9  13  13      658.61      641.42    223.68 o
  11  13  13     1021.12      675.01    242.85 o
 -14  14  13     6449.12     5544.47    348.23 o
 -12  14  13      996.39     1134.14    216.03 o
 -10  14  13      502.49      715.00    211.14 o
  -8  14  13     6521.37     6003.54    241.00 o
  -6  14  13     2195.94     2227.80    254.41 o
  -4  14  13     3507.21     3371.81    194.60 o
  -2  14  13     1764.30     2028.99    208.58 o
   0  14  13     6236.42     6179.11    226.02 o
   2  14  13      536.40      573.11    164.00 o
   4  14  13     2049.49     1937.17    215.67 o
   6  14  13     7074.78     7606.37    301.47 o
   8  14  13      198.30      493.89    230.80 o
  10  14  13     2365.40     2190.75    288.54 o
 -11  15  13     3137.65     2661.74    243.66 o
  -9  15  13       60.69      600.95    223.32 o
  -7  15  13    25779.42    26675.83    394.67 o
  -5  15  13     5139.07     4496.01    250.43 o
  -3  15  13     1316.77     1185.05    188.09 o
  -1  15  13    12133.83    12071.68    263.46 o
   1  15  13        4.41      507.53    186.06 o
   3  15  13      548.39      647.05    191.41 o
   5  15  13     3147.55     2830.68    273.88 o
   7  15  13      153.08      572.71    233.34 o
  -8  16  13     1581.30      891.85    396.21 o
  -6  16  13      634.20      800.29    267.29 o
  -4  16  13     6775.83     6507.43    274.87 o
  -2  16  13     2976.58     3170.14    260.85 o
   0  16  13     6147.59     5955.84    271.38 o
   2  16  13      136.04      332.20    256.46 o
   4  16  13     3349.05     3626.13    303.43 o
 -24   0  14    14872.77    14399.62    686.86 o
 -22   0  14      201.28     1081.54    474.23 o
 -20   0  14     8877.05     8677.45    576.72 o
 -18   0  14    12505.37    12417.20    394.59 o
 -16   0  14     2476.34     2463.37    208.18 o
 -14   0  14     1115.22     1368.26    302.67 o
 -12   0  14     3006.22     3025.69    182.02 o
 -10   0  14     3303.04     2692.68    166.48 o
  -8   0  14     2490.68     2428.92    203.14 o
  -6   0  14    85238.39    86621.92    461.78 o
  -4   0  14     8574.57     8762.11    187.93 o
  -2   0  14     3102.01     2628.86    188.72 o
   0   0  14    60937.48    61268.34    415.70 o
   2   0  14    10922.79    11613.56    278.70 o
   4   0  14     8485.02     7654.61    192.44 o
   6   0  14     1396.83     1900.55    259.66 o
   8   0  14     1262.90     1668.08    243.38 o
  10   0  14     3504.48     3772.16    282.85 o
  12   0  14    21861.35    23159.74    445.66 o
  14   0  14    12353.63    11573.32    360.20 o
  16   0  14       59.52      530.83    439.04 o
  18   0  14    14084.99    11395.17    588.96 o
 -23   1  14      914.22     1219.83    364.06 o
 -21   1  14       61.73      407.87    179.34 o
 -19   1  14    31407.71    31386.86    601.46 o
 -17   1  14     9627.37     8420.71    234.79 o
 -15   1  14     1907.81     2064.83    165.41 o
 -13   1  14     9787.96     9841.29    232.26 o
 -11   1  14     3262.74     3663.28    151.02 o
  -9   1  14      649.54      796.28    115.40 o
  -7   1  14    12939.25    12853.91    300.25 o
  -5   1  14     7339.45     7028.64    123.53 o
  -3   1  14      715.77      883.32    101.32 o
  -1   1  14    30881.02    31326.20    226.35 o
   1   1  14    15084.14    14712.56    240.36 o
   3   1  14     9244.72     9386.13    221.54 o
   5   1  14     1462.37     1687.63    159.67 o
   7   1  14    19037.35    18766.96    342.72 o
   9   1  14     2526.23     2712.88    184.12 o
  11   1  14     1342.95     1204.45    194.68 o
  13   1  14    12764.10    12703.54    258.75 o
  15   1  14     1382.21     1307.45    223.26 o
  17   1  14      304.95      379.26    263.38 o
  19   1  14     1743.47     1537.28    331.31 o
 -22   2  14       93.89      220.20    238.18 o
 -20   2  14     3833.77     3919.06    248.54 o
 -18   2  14    11709.27    11132.32    261.06 o
 -16   2  14     1244.04     1630.10    174.50 o
 -14   2  14       15.13      375.97    152.52 o
 -12   2  14     3976.92     3905.99    142.13 o
 -10   2  14      832.58      758.05    118.82 o
  -8   2  14       13.40      312.68    129.55 o
  -6   2  14     4225.25     4045.08    134.21 o
  -4   2  14     2784.11     2712.75    122.92 o
  -2   2  14     2968.14     3299.52    122.56 o
   0   2  14      169.79      343.15    103.99 o
   2   2  14     1473.69     1188.26    126.27 o
   4   2  14      601.21      837.31    126.02 o
   6   2  14     9453.63     9425.05    227.69 o
   8   2  14     6412.07     6820.56    294.29 o
  10   2  14     2941.33     3594.05    206.01 o
  12   2  14     2155.62     1647.09    157.94 o
  14   2  14     1385.72     1408.36    214.98 o
  16   2  14     1202.31     1191.83    250.67 o
  18   2  14      140.30      230.30    305.55 o
 -23   3  14     3422.95     3241.45    377.10 o
 -21   3  14     8565.03     8841.80    307.44 o
 -19   3  14      212.77      187.53    177.69 o
 -17   3  14      427.56      710.55    179.66 o
 -15   3  14     1891.02     2136.86    186.13 o
 -13   3  14     2677.20     2629.16    128.90 o
 -11   3  14     1441.73     1224.72    132.26 o
  -9   3  14     6594.49     6893.63    163.93 o
  -7   3  14     4945.94     4990.04    180.36 o
  -5   3  14    20990.79    21059.80    165.41 o
  -3   3  14    50261.43    50821.02    434.45 o
  -1   3  14    12639.53    13153.42    226.66 o
   1   3  14     1252.86     1240.81    109.51 o
   3   3  14     5112.40     5277.44    170.46 o
   5   3  14     4466.54     4349.35    187.53 o
   7   3  14     2550.59     2596.19    233.55 o
   9   3  14     5149.67     5503.94    288.85 o
  11   3  14    15820.95    16239.53    328.55 o
  13   3  14       33.27      225.67    208.05 o
  15   3  14     6418.85     6712.44    287.80 o
  17   3  14     8663.35     8213.46    369.99 o
  19   3  14      672.33      743.77    347.31 o
 -22   4  14     3693.00     3907.02    328.45 o
 -20   4  14      177.18      555.63    222.16 o
 -18   4  14     1030.07      832.08    195.58 o
 -16   4  14    36386.84    36804.31    385.91 o
 -14   4  14     6449.80     6564.29    186.57 o
 -12   4  14    13539.35    12944.91    177.16 o
 -10   4  14    27181.84    26741.73    241.16 o
  -8   4  14     4090.56     3823.65    135.08 o
  -6   4  14    41945.93    43072.20    398.11 o
  -4   4  14      221.79      341.48     92.27 o
  -2   4  14    40158.14    41772.78    359.46 o
   0   4  14      498.43      578.50    111.74 o
   2   4  14     1426.54     1624.36    115.75 o
   4   4  14    38010.10    38391.66    543.76 o
   6   4  14      233.24      210.16    129.50 o
   8   4  14     4349.43     4880.28    271.27 o
  10   4  14    28182.95    27661.56    340.70 o
  12   4  14      857.82      750.01    180.68 o
  14   4  14     1190.99     1313.08    224.48 o
  16   4  14    14740.60    15016.64    495.90 o
  18   4  14      819.90      723.58    242.66 o
 -23   5  14     2992.05     2332.88    558.36 o
 -21   5  14     6787.23     6748.00    287.37 o
 -19   5  14       43.86      439.83    187.90 o
 -17   5  14      115.85      460.13    169.35 o
 -15   5  14    19954.30    19478.54    331.82 o
 -13   5  14      724.59      731.83    141.33 o
 -11   5  14     1376.88     1612.17    161.98 o
  -9   5  14    21924.80    22014.14    302.75 o
  -7   5  14     1313.23     1219.92    110.31 o
  -5   5  14     1314.75     1678.33    116.50 o
  -3   5  14    41144.26    42183.94    264.79 o
  -1   5  14     6072.22     6323.33    118.54 o
   1   5  14     6155.12     5888.86    125.40 o
   3   5  14    23316.14    23682.17    349.86 o
   5   5  14    12271.21    12188.01    274.11 o
   7   5  14     2888.99     2667.85    174.05 o
   9   5  14     6174.33     6285.86    248.27 o
  11   5  14    13363.78    13781.19    281.21 o
  13   5  14     1158.58     1304.92    202.07 o
  15   5  14     3092.88     3113.23    304.53 o
  17   5  14     5815.91     6560.89    363.88 o
  19   5  14     2875.00     2733.69    397.04 o
 -22   6  14     7611.14     8188.01    356.94 o
 -20   6  14     1338.34     1098.33    217.12 o
 -18   6  14        1.43      462.66    196.58 o
 -16   6  14       47.19      271.42    151.72 o
 -14   6  14     2201.48     2442.38    182.76 o
 -12   6  14      167.96      259.82    135.79 o
 -10   6  14     7235.28     7033.07    167.45 o
  -8   6  14    17948.06    17736.08    192.62 o
  -6   6  14      692.14      516.06    126.65 o
  -4   6  14     9756.64     9637.59    193.68 o
  -2   6  14    33190.61    32978.79    281.41 o
   0   6  14      244.53      496.75    101.58 o
   2   6  14     2769.40     2711.13    115.40 o
   4   6  14      917.43     1057.57    118.29 o
   6   6  14      455.14      586.72    153.33 o
   8   6  14      826.46      913.24    172.49 o
  10   6  14     4384.15     4589.07    210.71 o
  12   6  14     8971.70     8513.94    253.04 o
  14   6  14     1808.87     1779.78    211.95 o
  16   6  14     6360.39     6587.25    293.29 o
  18   6  14      830.28      908.38    223.79 o
 -21   7  14      990.20     1114.85    277.08 o
 -19   7  14     7062.73     6847.72    276.45 o
 -17   7  14    10154.18    10366.98    257.22 o
 -15   7  14      879.45      957.25    195.62 o
 -13   7  14    18840.81    18593.09    381.63 o
 -11   7  14     6326.67     6293.70    183.58 o
  -9   7  14      443.10      428.79    115.20 o
  -7   7  14      861.68      678.89     99.33 o
  -5   7  14       56.13      356.68    136.50 o
  -3   7  14       14.48      448.12    104.98 o
  -1   7  14     4557.65     4628.10    122.58 o
   1   7  14     6707.85     6469.83    171.19 o
   3   7  14     3582.65     3570.39    145.95 o
   5   7  14     3347.75     3477.38    144.90 o
   7   7  14     8988.51     9307.12    182.77 o
   9   7  14     1744.23     1442.49    189.32 o
  11   7  14     2438.65     2330.47    217.94 o
  13   7  14     2074.25     1984.88    203.86 o
  15   7  14      201.08      536.94    214.59 o
  17   7  14     1307.93     1556.60    260.97 o
 -20   8  14     1787.99     1578.97    239.33 o
 -18   8  14    11093.14    11388.25    306.94 o
 -16   8  14     7463.41     7640.92    242.57 o
 -14   8  14       31.15      269.96    154.75 o
 -12   8  14    15966.94    16837.95    267.45 o
 -10   8  14     4648.58     4751.83    183.03 o
  -8   8  14      873.62      906.53    125.24 o
  -6   8  14    41053.48    41764.67    405.80 o
  -4   8  14       11.28      371.50    140.20 o
  -2   8  14     1521.34     1374.99    130.22 o
   0   8  14    15060.55    15270.61    179.35 o
   2   8  14      180.52      550.65    123.87 o
   4   8  14    16841.82    17837.53    215.54 o
   6   8  14    10626.88    10815.77    185.56 o
   8   8  14      345.62      484.80    147.65 o
  10   8  14    13783.73    14077.29    265.06 o
  12   8  14     8144.18     7431.99    228.44 o
  14   8  14    11633.87    11969.67    310.00 o
  16   8  14     2499.57     2587.56    287.54 o
 -19   9  14     6762.87     6884.08    247.25 o
 -17   9  14      371.44      522.60    181.91 o
 -15   9  14    11866.45    11247.78    248.25 o
 -13   9  14     3961.42     3917.74    196.64 o
 -11   9  14     7761.87     7384.86    208.14 o
  -9   9  14     5802.92     5751.28    221.25 o
  -7   9  14     7258.45     7258.60    223.66 o
  -5   9  14     6721.90     6813.30    199.84 o
  -3   9  14     3697.29     3681.74    139.77 o
  -1   9  14      546.60      528.02    118.55 o
   1   9  14     5282.95     5671.34    135.71 o
   3   9  14    16201.82    16516.99    274.24 o
   5   9  14      180.95      511.38    131.40 o
   7   9  14     6095.25     6826.84    251.36 o
   9   9  14     3280.87     3340.56    251.30 o
  11   9  14      225.00      607.24    187.77 o
  13   9  14    15181.06    15455.09    328.67 o
  15   9  14      374.26      483.25    210.32 o
 -18  10  14     5392.77     4942.82    250.86 o
 -16  10  14      760.54      925.14    205.87 o
 -14  10  14      418.71      650.28    175.34 o
 -12  10  14     4972.78     4751.63    243.07 o
 -10  10  14     2909.78     2681.35    226.16 o
  -8  10  14     8206.11     8218.75    256.12 o
  -6  10  14     2450.48     2242.95    204.88 o
  -4  10  14      188.17      400.83    120.41 o
  -2  10  14      117.18      412.83    114.61 o
   0  10  14     1264.99     1292.64    116.56 o
   2  10  14       37.47      353.18     99.56 o
   4  10  14     4664.96     4410.85    193.41 o
   6  10  14     7253.85     7776.85    333.44 o
   8  10  14       33.03      294.67    184.92 o
  10  10  14      573.35      770.24    221.38 o
  12  10  14     3101.72     3201.45    298.49 o
  14  10  14      283.31      367.99    262.11 o
 -17  11  14       31.68      432.79    185.00 o
 -15  11  14      164.10      550.31    183.66 o
 -13  11  14      325.56      330.00    200.71 o
 -11  11  14      231.55      405.61    194.64 o
  -9  11  14     1326.71     1477.23    223.98 o
  -7  11  14      491.69      428.98    188.13 o
  -5  11  14      372.45      310.17    162.27 o
  -3  11  14     4474.51     4417.71    138.87 o
  -1  11  14      593.70      658.85    125.55 o
   1  11  14     1077.86     1055.05    124.61 o
   3  11  14       21.77      274.81    136.39 o
   5  11  14      984.56      994.40    166.19 o
   7  11  14     2770.27     2823.58    307.65 o
   9  11  14      125.33      391.74    256.78 o
  11  11  14     2261.28     2190.44    298.21 o
  13  11  14     1312.13     1324.39    286.85 o
 -16  12  14     2434.13     2178.08    224.54 o
 -14  12  14      709.76      649.43    221.15 o
 -12  12  14     4989.19     5000.23    311.35 o
 -10  12  14     1580.40     1647.15    215.91 o
  -8  12  14     4071.79     3676.52    247.30 o
  -6  12  14      990.20      991.62    175.70 o
  -4  12  14     2290.79     2340.38    182.98 o
  -2  12  14    11493.05    11166.13    209.12 o
   0  12  14     1072.60     1174.45    125.90 o
   2  12  14     1125.20     1219.46    138.16 o
   4  12  14     4093.17     3697.35    200.31 o
   6  12  14     1369.40     1329.27    191.15 o
   8  12  14      710.37      841.73    215.48 o
  10  12  14     8519.70     8914.18    569.76 o
  12  12  14      522.79      603.08    363.45 o
 -15  13  14     8953.45     8479.45    512.47 o
 -13  13  14      737.07      901.68    253.00 o
 -11  13  14      194.54      388.68    214.62 o
  -9  13  14     3437.52     3401.78    228.93 o
  -7  13  14     4551.26     4366.85    237.48 o
  -5  13  14     2795.50     2470.18    205.83 o
  -3  13  14     4011.16     3674.56    212.65 o
  -1  13  14       62.66      363.33    142.48 o
   1  13  14     4012.88     4080.77    171.15 o
   3  13  14    11851.78    11427.01    297.98 o
   5  13  14     5519.47     5143.53    211.65 o
   7  13  14     1394.74     1337.96    251.27 o
   9  13  14     4783.83     4118.21    274.34 o
  11  13  14      507.84      532.36    509.41 o
 -12  14  14     1067.82      924.71    265.20 o
 -10  14  14       17.86      323.31    212.15 o
  -8  14  14     1321.83     1180.44    209.02 o
  -6  14  14     2335.46     1679.65    340.48 o
  -4  14  14     7602.75     7844.33    247.08 o
  -2  14  14     3165.42     2993.37    221.13 o
   0  14  14      571.57      555.39    165.89 o
   2  14  14     1374.32     1535.71    192.53 o
   4  14  14      359.46      468.67    168.29 o
   6  14  14     7248.69     6914.98    252.37 o
   8  14  14      538.11      684.91    225.12 o
  -9  15  14     2136.75     1979.51    254.17 o
  -7  15  14       66.45      326.78    214.73 o
  -5  15  14        0.80      452.76    198.83 o
  -3  15  14      117.24      328.97    196.85 o
  -1  15  14        4.04      265.93    195.12 o
   1  15  14       67.02      359.78    193.49 o
   3  15  14      185.84      621.36    212.22 o
   5  15  14      613.19      768.94    191.76 o
  -4  16  14     1650.03     1874.44    272.19 o
  -2  16  14     2463.51     2635.47    285.27 o
   0  16  14     1255.16     1292.03    244.55 o
 -23   1  15     1144.64     1042.48    290.83 o
 -21   1  15    10199.88    10107.08    291.32 o
 -19   1  15      183.33      381.05    198.77 o
 -17   1  15     3507.33     3122.73    178.77 o
 -15   1  15     1142.90     1084.74    155.29 o
 -13   1  15     1569.89     1452.66    133.38 o
 -11   1  15    10412.80    10375.67    203.90 o
  -9   1  15     2367.39     2408.16    138.63 o
  -7   1  15    10217.48     9825.51    171.15 o
  -5   1  15    15846.46    15479.65    181.98 o
  -3   1  15       57.83      201.40    109.10 o
  -1   1  15    23588.11    23734.80    217.47 o
   1   1  15      906.37      883.68    130.71 o
   3   1  15      170.14      281.59    116.73 o
   5   1  15     1436.37     1633.92    175.78 o
   7   1  15     2030.13     2505.21    172.28 o
   9   1  15     6497.31     6308.28    214.31 o
  11   1  15     8843.11     9477.80    254.45 o
  13   1  15       16.43      531.22    204.34 o
  15   1  15       71.68      369.79    233.32 o
  17   1  15     7944.34     7785.69    615.73 o
 -22   2  15      409.52      581.84    205.04 o
 -20   2  15     3992.59     3715.67    253.23 o
 -18   2  15     1871.55     2244.27    221.89 o
 -16   2  15       22.23      386.49    160.96 o
 -14   2  15    15612.90    16339.76    221.71 o
 -12   2  15     2598.98     2404.83    128.54 o
 -10   2  15     5616.85     5399.83    158.69 o
  -8   2  15     5367.11     5046.07    140.22 o
  -6   2  15       99.08      209.66    101.93 o
  -4   2  15    10270.05    10883.40    215.83 o
  -2   2  15     7638.51     7391.92    165.42 o
   0   2  15      732.34      981.43    107.14 o
   2   2  15     6714.02     6760.42    145.98 o
   4   2  15    12848.74    12679.24    195.46 o
   6   2  15     9305.63     9616.96    231.35 o
   8   2  15     1038.53     1289.25    165.20 o
  10   2  15    10182.07    10789.18    246.13 o
  12   2  15     6555.91     6855.75    235.41 o
  14   2  15     6548.97     6472.31    306.71 o
  16   2  15      276.47      246.86    222.85 o
  18   2  15     1908.03     2142.79    391.03 o
 -23   3  15      102.26      198.87    416.09 o
 -21   3  15     4047.76     3774.69    263.00 o
 -19   3  15     2285.37     2222.14    227.41 o
 -17   3  15     9467.58     9423.27    334.96 o
 -15   3  15     1452.05     1417.14    155.99 o
 -13   3  15       59.71      318.89    135.61 o
 -11   3  15     6488.84     6566.58    158.91 o
  -9   3  15    16438.76    15598.73    191.68 o
  -7   3  15     9883.80     9882.39    190.85 o
  -5   3  15     9442.62     9281.09    157.55 o
  -3   3  15      313.80      432.79    132.58 o
  -1   3  15    34036.96    34039.88    499.87 o
   1   3  15     9730.35     9972.78    189.96 o
   3   3  15     7022.47     6477.10    199.78 o
   5   3  15    15660.42    15354.29    286.60 o
   7   3  15       61.25      327.10    155.12 o
   9   3  15      386.39      588.22    165.94 o
  11   3  15     4630.55     5329.10    216.75 o
  13   3  15       93.85      241.73    204.67 o
  15   3  15      847.63     1832.98    326.10 o
  17   3  15     6231.83     6491.43    460.29 o
 -22   4  15      216.49      352.66    276.09 o
 -20   4  15     2979.02     2951.27    331.42 o
 -18   4  15      233.91      354.87    187.47 o
 -16   4  15        1.02      346.24    166.13 o
 -14   4  15     2227.67     2000.73    147.00 o
 -12   4  15     3882.06     3777.49    145.37 o
 -10   4  15       92.42      391.90    128.93 o
  -8   4  15     5683.53     5524.77    193.38 o
  -6   4  15       29.08      270.88    107.92 o
  -4   4  15     1337.00     1419.46    105.91 o
  -2   4  15     1279.99     1433.97    154.34 o
   0   4  15    18348.20    17906.84    177.18 o
   2   4  15     1768.97     1859.25    130.16 o
   4   4  15      300.83      437.75    140.47 o
   6   4  15     1612.49     1592.63    143.16 o
   8   4  15      878.95      892.95    142.44 o
  10   4  15      174.11      155.65    151.84 o
  12   4  15     1358.55     1586.59    235.51 o
  14   4  15      117.58      320.39    204.65 o
  16   4  15     1042.58     1282.82    257.78 o
  18   4  15     2760.26     2592.10    341.92 o
 -21   5  15     4284.38     4268.71    259.21 o
 -19   5  15     1289.85     1297.39    274.28 o
 -17   5  15     4343.88     4532.41    349.01 o
 -15   5  15      231.18      259.38    144.05 o
 -13   5  15      262.83      461.72    140.53 o
 -11   5  15     4676.14     4879.35    175.02 o
  -9   5  15     1258.35     1172.22    127.09 o
  -7   5  15       12.08      193.14    102.23 o
  -5   5  15     8430.29     8390.89    146.17 o
  -3   5  15        9.77      219.35    104.82 o
  -1   5  15     1356.93     1440.41    120.13 o
   1   5  15     3984.11     3958.56    133.08 o
   3   5  15     1221.75     1025.39    145.47 o
   5   5  15       80.71      271.43    151.86 o
   7   5  15    11011.63    10228.28    221.31 o
   9   5  15     7686.21     7604.40    390.16 o
  11   5  15     2674.88     2542.93    296.28 o
  13   5  15       11.44      589.58    269.18 o
  15   5  15     1804.52     1581.10    248.01 o
  17   5  15     2550.75     2562.45    311.71 o
 -22   6  15     3979.33     3083.99    538.48 o
 -20   6  15      800.63      815.26    241.22 o
 -18   6  15    10968.12    11381.68    402.30 o
 -16   6  15     5231.23     4839.77    275.55 o
 -14   6  15    11552.55    11805.05    254.07 o
 -12   6  15     1521.75     1433.44    145.71 o
 -10   6  15    19241.62    19028.23    233.57 o
  -8   6  15      154.51      471.08    125.66 o
  -6   6  15     3746.83     4073.21    168.11 o
  -4   6  15    17135.65    17678.51    195.16 o
  -2   6  15      237.95      219.19     97.61 o
   0   6  15        1.85      270.53    109.76 o
   2   6  15    14974.98    15446.48    177.39 o
   4   6  15     8450.85     8529.92    192.10 o
   6   6  15     4083.83     4156.20    183.52 o
   8   6  15    10438.36     9966.73    283.73 o
  10   6  15     1080.44     1340.34    184.33 o
  12   6  15     3306.09     4005.32    244.12 o
  14   6  15     6582.73     6873.92    268.46 o
  16   6  15     1843.25     1766.78    229.65 o
 -21   7  15      139.89      444.36    248.90 o
 -19   7  15        6.53      377.80    209.34 o
 -17   7  15    13699.63    13892.24    297.79 o
 -15   7  15      299.30      527.63    182.28 o
 -13   7  15     2882.61     2771.49    193.25 o
 -11   7  15    11207.51    11248.10    213.18 o
  -9   7  15     5857.84     6232.73    211.10 o
  -7   7  15      296.75      415.02    133.43 o
  -5   7  15    10883.68    10838.60    201.80 o
  -3   7  15     3396.45     3466.20    135.90 o
  -1   7  15      112.95      234.56    108.86 o
   1   7  15    19084.42    18772.68    210.50 o
   3   7  15     2939.13     3259.65    143.51 o
   5   7  15     1535.11     1860.93    153.05 o
   7   7  15     8134.44     8422.78    259.18 o
   9   7  15    11663.76    11808.17    267.49 o
  11   7  15     5159.22     4963.13    247.05 o
  13   7  15      803.14      801.52    209.65 o
  15   7  15     3394.76     3485.88    282.68 o
 -20   8  15      277.21      550.05    227.07 o
 -18   8  15     4516.66     4306.32    304.58 o
 -16   8  15     9865.52     9949.04    256.99 o
 -14   8  15      708.71      985.86    185.88 o
 -12   8  15     7628.82     7179.67    206.00 o
 -10   8  15     3574.27     3507.89    169.38 o
  -8   8  15       12.49      331.69    136.78 o
  -6   8  15       16.19      396.00    136.94 o
  -4   8  15    12674.39    12991.46    293.89 o
  -2   8  15      220.01      344.37    109.37 o
   0   8  15      358.71      506.80    132.23 o
   2   8  15     1435.62     1425.74    139.77 o
   4   8  15      972.44     1080.26    149.25 o
   6   8  15     1028.20      805.25    122.76 o
   8   8  15    13250.15    14355.56    355.85 o
  10   8  15     2375.76     2443.18    217.65 o
  12   8  15      596.16      749.04    184.70 o
  14   8  15     2757.47     2492.24    198.80 o
  16   8  15      276.86      125.44    501.76 o
 -19   9  15      662.12      767.61    214.58 o
 -17   9  15      304.95      495.29    181.11 o
 -15   9  15      619.90      680.14    171.92 o
 -13   9  15       49.01      303.22    167.97 o
 -11   9  15     2801.98     2997.67    208.82 o
  -9   9  15     8154.95     7783.57    249.96 o
  -7   9  15    17157.03    16640.82    397.66 o
  -5   9  15       60.26      184.50    138.88 o
  -3   9  15     1032.45     1286.39    212.80 o
  -1   9  15     6131.38     6246.70    149.84 o
   1   9  15     3062.94     3149.36    144.29 o
   3   9  15        5.85      378.80    134.78 o
   5   9  15     5500.96     5558.07    319.31 o
   7   9  15       38.74      358.47    167.52 o
   9   9  15      261.67      485.31    208.01 o
  11   9  15     3021.85     2970.82    220.15 o
  13   9  15      935.90     1052.55    219.01 o
  15   9  15       50.04      417.62    503.29 o
 -18  10  15     1023.86     1231.08    249.24 o
 -16  10  15      131.99      445.10    202.39 o
 -14  10  15    13218.11    13002.30    272.99 o
 -12  10  15      223.28      499.73    171.80 o
 -10  10  15     6025.83     5552.78    250.75 o
  -8  10  15    18147.43    17966.26    487.09 o
  -6  10  15      333.64      433.90    151.26 o
  -4  10  15     2649.20     3019.85    187.26 o
  -2  10  15     8109.14     8255.94    254.99 o
   0  10  15     1286.46     1442.09    143.72 o
   2  10  15     6753.57     6677.71    166.23 o
   4  10  15     4547.47     4379.06    184.34 o
   6  10  15     8520.20     8918.34    260.10 o
   8  10  15     1152.93     1225.53    194.37 o
  10  10  15     5275.84     5211.97    329.59 o
  12  10  15     8404.32     7650.20    358.12 o
 -17  11  15     1755.35     2149.05    273.91 o
 -15  11  15     3755.19     3947.83    235.21 o
 -13  11  15     6883.41     6786.59    245.15 o
 -11  11  15     3464.54     3243.25    248.09 o
  -9  11  15     7797.93     7606.16    314.64 o
  -7  11  15     7975.25     8177.64    267.81 o
  -5  11  15     4471.50     4468.63    239.32 o
  -3  11  15     1662.63     1528.19    141.37 o
  -1  11  15    14929.51    15578.66    216.19 o
   1  11  15     8128.83     7235.54    186.81 o
   3  11  15      109.20      399.96    153.75 o
   5  11  15    24479.96    24776.93    335.62 o
   7  11  15      388.04      296.28    231.39 o
   9  11  15      124.10      323.72    248.65 o
  11  11  15    13019.15    12470.33    511.35 o
 -16  12  15       61.25      279.40    286.26 o
 -14  12  15     4672.19     4964.71    440.81 o
 -12  12  15     1125.13      802.18    228.89 o
 -10  12  15     1001.02      860.06    197.08 o
  -8  12  15    11865.02    11255.51    382.87 o
  -6  12  15     1996.77     1664.84    237.99 o
  -4  12  15      164.51      256.17    190.73 o
  -2  12  15     6021.05     6683.53    241.61 o
   0  12  15     2641.21     2811.72    169.16 o
   2  12  15       99.24      145.02    119.45 o
   4  12  15     4426.33     4073.64    203.93 o
   6  12  15       31.82      405.15    236.82 o
   8  12  15     2733.41     2861.81    311.08 o
  10  12  15     1313.15     1370.80    284.39 o
 -13  13  15     1808.73     1741.42    272.69 o
 -11  13  15     4760.39     4145.13    253.08 o
  -9  13  15      956.94      872.93    218.27 o
  -7  13  15      919.26      549.28    329.44 o
  -5  13  15     6661.28     6544.31    274.13 o
  -3  13  15     3142.23     3182.09    217.83 o
  -1  13  15      252.74      463.13    158.08 o
   1  13  15      453.09      685.61    165.03 o
   3  13  15     3879.69     3888.72    257.26 o
   5  13  15     1363.51     1132.64    176.17 o
   7  13  15     1954.87     2352.86    266.51 o
   9  13  15     4611.54     4191.54    683.80 o
 -10  14  15     2685.90     2432.48    280.70 o
  -8  14  15       27.60      424.45    228.26 o
  -6  14  15     6669.23     7343.82    313.10 o
  -4  14  15     8250.30     8608.54    381.16 o
  -2  14  15     3076.03     2949.00    222.85 o
   0  14  15        3.49      500.22    215.33 o
   2  14  15     8379.57     8983.90    309.40 o
   4  14  15      175.72      410.00    234.50 o
   6  14  15      108.26      424.12    220.29 o
  -7  15  15      297.37      760.28    332.97 o
  -5  15  15    11228.31    11842.86    326.48 o
  -3  15  15     1966.57     1711.23    352.40 o
  -1  15  15       68.19      225.03    224.83 o
   1  15  15     7550.44     7945.02    319.28 o
   3  15  15     3623.47     3601.79    310.01 o
 -22   0  16    21245.29    22511.44    518.93 o
 -20   0  16     2270.23     2342.63    367.21 o
 -18   0  16      122.70      408.64    261.13 o
 -16   0  16    38892.75    37691.38    444.05 o
 -14   0  16     1312.09     1474.49    260.06 o
 -12   0  16    14338.16    14785.52    397.08 o
 -10   0  16    22045.65    21099.53    326.93 o
  -8   0  16     7507.75     7047.26    304.60 o
  -6   0  16    36030.66    35147.81    672.84 o
  -4   0  16    26745.55    27090.23    431.66 o
  -2   0  16    26113.38    26513.25    336.72 o
   0   0  16      126.43      141.92    194.31 o
   2   0  16     8841.83     8849.63    224.41 o
   4   0  16    54721.62    55317.55    565.03 o
   6   0  16     1461.55     1541.10    272.75 o
   8   0  16      246.44      871.16    251.33 o
  10   0  16    19471.85    17161.62    421.09 o
  12   0  16     6091.71     6331.10    356.24 o
  14   0  16      273.82      571.38    277.66 o
  16   0  16    13614.46    12862.21    566.01 o
 -21   1  16     1927.12     1733.95    252.37 o
 -19   1  16     3655.00     3352.08    244.42 o
 -17   1  16       56.03      453.11    165.86 o
 -15   1  16    12146.25    11812.97    262.21 o
 -13   1  16      586.72      626.37    137.25 o
 -11   1  16      838.45     1010.17    134.52 o
  -9   1  16    24251.27    25062.26    232.77 o
  -7   1  16     1930.01     1906.26    144.57 o
  -5   1  16     6369.52     6226.05    153.15 o
  -3   1  16    44084.18    43927.33    458.48 o
  -1   1  16       14.32      490.11    127.44 o
   1   1  16      393.50      316.51    125.04 o
   3   1  16    10143.27    10130.25    167.28 o
   5   1  16     2942.89     2985.13    179.67 o
   7   1  16     1857.47     1809.35    166.96 o
   9   1  16    28562.81    28938.13    357.92 o
  11   1  16    17058.49    17103.01    305.07 o
  13   1  16       96.51      400.70    175.23 o
  15   1  16     3478.66     3407.50    295.50 o
  17   1  16      319.17      730.73    393.76 o
 -22   2  16     2229.75     2165.23    262.94 o
 -20   2  16     3275.06     3506.89    271.95 o
 -18   2  16      234.09      323.20    196.71 o
 -16   2  16     2546.72     2130.53    180.60 o
 -14   2  16      339.68      474.57    142.93 o
 -12   2  16      285.66      545.50    118.72 o
 -10   2  16     3671.24     3297.96    154.78 o
  -8   2  16    11671.18    11778.07    316.34 o
  -6   2  16     7526.07     7592.62    148.98 o
  -4   2  16     2044.19     2050.71    135.70 o
  -2   2  16     5744.93     5605.85    150.36 o
   0   2  16      246.85      416.95    118.17 o
   2   2  16      411.00      510.67    111.00 o
   4   2  16     1104.11     1348.33    166.12 o
   6   2  16     4015.40     4232.34    198.79 o
   8   2  16     4913.96     4788.72    209.76 o
  10   2  16    12472.64    12635.81    262.25 o
  12   2  16      904.18      771.21    188.63 o
  14   2  16      810.00      758.97    260.58 o
  16   2  16       36.32      360.72    271.25 o
 -21   3  16     3925.01     4182.69    268.07 o
 -19   3  16    17588.92    18259.00    317.05 o
 -17   3  16     2731.34     2693.67    285.12 o
 -15   3  16      244.15      401.94    192.61 o
 -13   3  16     9817.12     9712.99    196.02 o
 -11   3  16      111.96      427.71    114.86 o
  -9   3  16    11864.33    12001.98    190.41 o
  -7   3  16     2358.71     2492.37    131.07 o
  -5   3  16      176.29      416.52    124.08 o
  -3   3  16      756.58      669.59    122.11 o
  -1   3  16    11108.25    11695.55    205.16 o
   1   3  16    23095.70    23646.06    228.68 o
   3   3  16      645.62      560.95    141.43 o
   5   3  16     2674.41     2626.65    206.06 o
   7   3  16     7936.16     7928.88    238.43 o
   9   3  16     4025.36     3753.13    211.75 o
  11   3  16        5.77      400.96    199.90 o
  13   3  16     6545.31     5804.72    298.51 o
  15   3  16      805.99      750.78    246.80 o
  17   3  16        1.50      353.39    268.61 o
 -22   4  16     4478.38     4630.72    326.87 o
 -20   4  16     3821.41     3666.43    264.98 o
 -18   4  16     2781.07     2799.13    237.68 o
 -16   4  16     6291.74     6040.68    266.84 o
 -14   4  16     6450.07     6757.43    217.32 o
 -12   4  16    34529.42    35597.29    262.37 o
 -10   4  16      383.70      372.21    113.12 o
  -8   4  16     2674.73     2906.57    168.77 o
  -6   4  16    39180.46    39375.20    327.29 o
  -4   4  16       34.24      337.56    133.91 o
  -2   4  16     2565.57     2446.56    141.35 o
   0   4  16     6784.69     6709.90    163.97 o
   2   4  16     4054.29     3666.61    148.32 o
   4   4  16     3405.46     3620.91    196.47 o
   6   4  16    10332.11    10602.17    234.94 o
   8   4  16      728.51      807.42    179.88 o
  10   4  16      481.41      988.47    196.76 o
  12   4  16    20186.93    20393.01    389.30 o
  14   4  16     2473.35     2489.91    288.23 o
  16   4  16     3526.63     3618.43    346.63 o
 -21   5  16     2232.95     2094.67    241.57 o
 -19   5  16    11201.08    10859.58    325.58 o
 -17   5  16      300.05      720.54    202.97 o
 -15   5  16      120.33      446.89    148.36 o
 -13   5  16    12494.71    13030.22    267.00 o
 -11   5  16       46.88      276.50    114.45 o
  -9   5  16      737.06      633.71    128.22 o
  -7   5  16    10890.78    10671.34    237.07 o
  -5   5  16     1780.66     2051.42    179.13 o
  -3   5  16      403.91      747.76    160.80 o
  -1   5  16    16794.11    17250.00    322.82 o
   1   5  16     2498.31     2738.54    145.00 o
   3   5  16     1512.59     1656.14    152.88 o
   5   5  16     7208.87     7450.96    207.42 o
   7   5  16     7733.64     8127.84    208.69 o
   9   5  16     2149.75     2309.36    212.78 o
  11   5  16     4089.82     3830.24    370.24 o
  13   5  16     6004.53     6475.45    272.13 o
  15   5  16     1426.12     1392.77    288.58 o
 -20   6  16     7121.42     6981.27    310.67 o
 -18   6  16     2956.04     2915.68    274.45 o
 -16   6  16     2565.45     2019.05    216.13 o
 -14   6  16     3415.66     3368.84    206.77 o
 -12   6  16     1810.36     1979.67    183.37 o
 -10   6  16       40.62      212.37    164.13 o
  -8   6  16     1657.03     1498.32    139.72 o
  -6   6  16      799.62      930.34    165.54 o
  -4   6  16      181.12      317.12    130.14 o
  -2   6  16     8002.20     7730.56    175.41 o
   0   6  16     5154.61     5349.17    180.42 o
   2   6  16     3639.97     3371.14    131.10 o
   4   6  16     3821.13     3884.84    164.12 o
   6   6  16     3966.96     3829.89    199.88 o
   8   6  16     1136.35     1096.87    192.44 o
  10   6  16     1073.18      953.79    216.66 o
  12   6  16     1688.74     1484.15    275.77 o
  14   6  16      929.78      823.78    277.80 o
  16   6  16      746.93      639.30    268.46 o
 -19   7  16     3600.86     3765.62    297.72 o
 -17   7  16      361.55      431.70    197.17 o
 -15   7  16      727.52      800.74    166.78 o
 -13   7  16      805.39     1148.65    174.90 o
 -11   7  16    10940.37    11311.37    227.35 o
  -9   7  16     4981.65     4878.73    198.06 o
  -7   7  16     1537.76     1655.75    152.74 o
  -5   7  16     3266.66     2918.59    179.92 o
  -3   7  16    10915.18    10845.23    186.23 o
  -1   7  16      139.93      661.41    176.44 o
   1   7  16      256.99      426.68    122.68 o
   3   7  16    11774.64    11281.90    198.85 o
   5   7  16       37.03      257.23    135.63 o
   7   7  16       44.82      328.74    162.89 o
   9   7  16     3883.47     3867.70    245.88 o
  11   7  16     6782.10     6648.23    295.55 o
  13   7  16       47.99      329.72    220.15 o
  15   7  16     1233.33     1163.73    271.34 o
 -18   8  16     2747.29     2866.60    232.23 o
 -16   8  16    11078.14    10997.71    258.32 o
 -14   8  16      660.49     1080.22    192.32 o
 -12   8  16     1398.06     1481.92    193.78 o
 -10   8  16     6397.84     5758.29    243.92 o
  -8   8  16      422.17      239.62    145.97 o
  -6   8  16     7627.06     7312.21    226.33 o
  -4   8  16     7432.79     7009.31    207.43 o
  -2   8  16    15406.01    15605.49    252.30 o
   0   8  16     5711.52     6136.57    179.43 o
   2   8  16     9219.70     9285.50    220.61 o
   4   8  16    13381.29    13967.82    232.44 o
   6   8  16     1148.37     1000.75    150.97 o
   8   8  16       19.53      397.82    179.46 o
  10   8  16     1883.39     1969.35    187.41 o
  12   8  16     1630.64     1616.96    212.28 o
  14   8  16      869.03      975.01    234.85 o
 -17   9  16     1809.48     1723.62    209.43 o
 -15   9  16     1902.28     1965.50    200.87 o
 -13   9  16     5930.57     5706.29    220.03 o
 -11   9  16     2826.88     2584.06    256.19 o
  -9   9  16     5106.26     5222.98    245.24 o
  -7   9  16     8842.89     8841.15    233.28 o
  -5   9  16      106.66      224.21    156.48 o
  -3   9  16    21069.57    21141.28    268.28 o
  -1   9  16     5240.03     4536.43    158.46 o
   1   9  16      807.31     1011.31    143.86 o
   3   9  16    26338.22    27000.21    579.63 o
   5   9  16      225.78      556.99    223.70 o
   7   9  16     7224.13     6825.92    270.93 o
   9   9  16     5518.84     5711.48    388.61 o
  11   9  16      442.63      443.82    222.04 o
  13   9  16     1209.21     1707.08    255.38 o
 -16  10  16      881.84     1252.05    208.75 o
 -14  10  16      195.59      590.08    187.53 o
 -12  10  16      248.55      465.18    221.60 o
 -10  10  16     2023.13     1864.29    270.26 o
  -8  10  16     1406.18     1891.98    235.48 o
  -6  10  16     1006.78     1005.91    175.13 o
  -4  10  16     3006.44     3407.06    182.82 o
  -2  10  16      370.08      290.52    157.22 o
   0  10  16      842.20      868.28    133.32 o
   2  10  16      236.36      360.41    154.65 o
   4  10  16      209.51      358.49    149.61 o
   6  10  16     1488.03     1823.87    231.25 o
   8  10  16     1489.11     1775.13    245.08 o
  10  10  16     5922.97     6303.08    351.96 o
  12  10  16      213.32      329.07    297.46 o
 -15  11  16     2588.20     2584.03    234.79 o
 -13  11  16     2025.15     1951.11    254.03 o
 -11  11  16      159.83      261.66    213.72 o
  -9  11  16      240.01      426.11    199.11 o
  -7  11  16      453.22      416.86    219.71 o
  -5  11  16      625.03      602.34    188.56 o
  -3  11  16      660.65      795.57    167.25 o
  -1  11  16     1057.29     1164.78    166.70 o
   1  11  16       42.58      367.98    155.84 o
   3  11  16      273.75      365.33    162.37 o
   5  11  16     3678.20     3984.07    290.50 o
   7  11  16       34.99      375.38    229.35 o
   9  11  16     1232.00     1581.79    310.93 o
  11  11  16       96.02      477.28    521.65 o
 -14  12  16     1301.71     1664.59    328.15 o
 -12  12  16     2008.68     1943.52    248.87 o
 -10  12  16      849.90      691.24    207.82 o
  -8  12  16      177.47      324.39    203.60 o
  -6  12  16     2620.91     3086.28    253.41 o
  -4  12  16      543.38      578.38    195.20 o
  -2  12  16       31.24      358.18    164.66 o
   0  12  16     6410.45     6260.42    202.32 o
   2  12  16      236.43      281.12    228.28 o
   4  12  16      272.76      506.53    226.96 o
   6  12  16     2969.41     2610.36    251.26 o
   8  12  16      946.15      683.46    286.20 o
 -11  13  16      102.77      275.48    283.04 o
  -9  13  16     1570.92     1767.71    249.44 o
  -7  13  16     7316.57     7007.20    299.69 o
  -5  13  16     7855.49     7786.10    283.77 o
  -3  13  16     3925.09     3893.80    268.64 o
  -1  13  16      370.34      392.20    188.31 o
   1  13  16      312.04      286.21    197.23 o
   3  13  16    13950.53    13346.11    307.76 o
   5  13  16       19.82      528.85    346.37 o
   7  13  16     4084.38     4551.04    380.10 o
  -8  14  16     2011.32     1993.61    431.97 o
  -6  14  16      178.91      350.91    229.97 o
  -4  14  16       58.29      459.34    225.10 o
  -2  14  16      103.14      374.53    232.28 o
   0  14  16     7083.77     6996.70    302.27 o
   2  14  16       17.51      563.96    232.84 o
   4  14  16      219.33      205.71    237.12 o
 -21   1  17     1243.48     1037.48    238.54 o
 -19   1  17      409.61      537.25    231.23 o
 -17   1  17    13953.90    13967.71    258.32 o
 -15   1  17      298.57      414.74    179.14 o
 -13   1  17      340.86      541.27    154.03 o
 -11   1  17    11656.67    11542.05    258.37 o
  -9   1  17     1695.90     2077.94    162.31 o
  -7   1  17     4508.49     4702.56    163.17 o
  -5   1  17      988.91      845.28    111.62 o
  -3   1  17      289.99      521.55    138.56 o
  -1   1  17     2746.52     2428.61    157.93 o
   1   1  17    13103.50    13368.99    201.77 o
   3   1  17     9323.49     9005.72    232.72 o
   5   1  17      838.22     1107.30    194.15 o
   7   1  17     6433.23     6205.76    231.86 o
   9   1  17       21.99      274.80    190.71 o
  11   1  17     6067.42     5596.16    227.98 o
  13   1  17       31.23      282.02    201.36 o
  15   1  17     2248.37     2394.63    333.55 o
 -20   2  17     4853.55     5087.35    281.95 o
 -18   2  17     6778.77     6805.43    270.87 o
 -16   2  17      667.73      665.57    175.99 o
 -14   2  17     8016.64     8058.04    301.02 o
 -12   2  17    13532.26    13507.35    221.71 o
 -10   2  17    15964.22    15865.85    210.52 o
  -8   2  17      819.16      636.56    149.33 o
  -6   2  17    19853.77    19838.92    395.54 o
  -4   2  17     8798.22     8098.48    215.40 o
  -2   2  17     8554.31     8014.35    186.88 o
   0   2  17       46.37      247.36    131.84 o
   2   2  17     3261.76     3755.85    168.45 o
   4   2  17    21435.79    21457.42    516.01 o
   6   2  17      302.59      459.63    166.35 o
   8   2  17    24945.45    25853.18    338.33 o
  10   2  17      538.76      706.80    208.36 o
  12   2  17      281.62      680.23    213.96 o
  14   2  17     6907.28     6972.10    343.09 o
  16   2  17      216.16      466.55    346.74 o
 -21   3  17     4076.38     3764.10    266.96 o
 -19   3  17     2825.44     2896.84    286.25 o
 -17   3  17     7240.14     7728.58    259.32 o
 -15   3  17     4639.92     4807.11    209.47 o
 -13   3  17      276.36      484.02    135.34 o
 -11   3  17     3650.34     4111.67    197.23 o
  -9   3  17      373.26      502.39    131.44 o
  -7   3  17      232.59      281.42    154.78 o
  -5   3  17    19607.89    18966.17    243.21 o
  -3   3  17     7689.16     7495.59    188.56 o
  -1   3  17     2723.30     2639.94    152.76 o
   1   3  17    19833.86    20523.38    231.51 o
   3   3  17      556.99      931.34    151.85 o
   5   3  17     3639.99     3893.79    198.05 o
   7   3  17    14346.29    14532.55    277.73 o
   9   3  17     2776.24     3037.92    201.50 o
  11   3  17     3417.20     3825.07    235.60 o
  13   3  17      653.70      922.25    276.17 o
  15   3  17     1950.33     1914.52    315.66 o
 -20   4  17      520.59      410.75    230.78 o
 -18   4  17     3276.43     3158.62    264.48 o
 -16   4  17      953.41      955.87    186.65 o
 -14   4  17      103.21      410.93    165.67 o
 -12   4  17      216.37      393.78    151.71 o
 -10   4  17     2860.81     2503.57    172.62 o
  -8   4  17       10.58      440.25    142.11 o
  -6   4  17     1931.71     1925.36    152.07 o
  -4   4  17      192.85      524.91    142.60 o
  -2   4  17      968.18     1274.99    179.75 o
   0   4  17     3218.03     3525.75    156.98 o
   2   4  17     2590.27     2606.66    196.30 o
   4   4  17     5328.33     5377.26    215.91 o
   6   4  17     4034.53     4195.59    256.35 o
   8   4  17      878.34      815.83    195.94 o
  10   4  17     1792.46     2068.39    198.56 o
  12   4  17     1094.69     1037.65    258.97 o
  14   4  17       42.47      403.58    267.09 o
  16   4  17      199.24      810.77    492.58 o
 -19   5  17     1388.26     1173.11    235.53 o
 -17   5  17     9565.73     9152.08    387.86 o
 -15   5  17      117.13      192.79    146.62 o
 -13   5  17      413.79      509.72    170.27 o
 -11   5  17     2455.35     1984.95    174.35 o
  -9   5  17    25562.66    25492.05    367.49 o
  -7   5  17    26381.46    26045.39    247.92 o
  -5   5  17     2986.19     3022.90    163.65 o
  -3   5  17       96.89      530.60    151.31 o
  -1   5  17     7735.83     7645.52    275.68 o
   1   5  17     5486.69     5127.40    197.43 o
   3   5  17     6433.52     6243.87    181.08 o
   5   5  17     3391.57     3541.18    202.88 o
   7   5  17     4735.98     4472.65    222.21 o
   9   5  17      734.93      628.09    185.77 o
  11   5  17     4025.48     3834.58    281.88 o
  13   5  17      273.96      290.37    258.62 o
  15   5  17       84.07      350.71    253.18 o
 -20   6  17     5521.75     5615.96    392.25 o
 -18   6  17      477.37      752.22    227.05 o
 -16   6  17     1339.96     1185.95    194.71 o
 -14   6  17     8432.51     8498.73    207.24 o
 -12   6  17     6283.07     6333.28    234.70 o
 -10   6  17       84.89      449.92    174.06 o
  -8   6  17    15233.06    14795.85    229.85 o
  -6   6  17      875.00     1033.62    159.62 o
  -4   6  17     9095.12     9026.84    212.14 o
  -2   6  17    18438.74    19449.94    416.95 o
   0   6  17       55.11      388.91    147.16 o
   2   6  17      112.91      170.18    134.33 o
   4   6  17    12375.61    12892.13    347.78 o
   6   6  17     2142.24     2107.99    303.82 o
   8   6  17     5723.48     6047.15    244.78 o
  10   6  17     3433.40     3789.64    328.23 o
  12   6  17      647.25      846.60    283.64 o
  14   6  17     6925.76     7349.45    343.73 o
 -19   7  17      222.57      268.46    236.20 o
 -17   7  17      132.09      186.90    204.76 o
 -15   7  17     9981.06    10267.51    260.93 o
 -13   7  17       92.65      620.74    191.33 o
 -11   7  17     7120.08     7326.96    323.14 o
  -9   7  17     7874.51     7749.15    250.02 o
  -7   7  17     7049.82     7030.72    186.85 o
  -5   7  17     8673.54     8175.32    209.40 o
  -3   7  17     1509.87     1408.27    156.88 o
  -1   7  17     8282.23     8428.54    229.66 o
   1   7  17     3396.32     3315.76    150.94 o
   3   7  17      734.77      991.75    136.96 o
   5   7  17    17210.62    17285.79    259.84 o
   7   7  17      609.47      643.69    166.83 o
   9   7  17     1166.11     1317.48    212.59 o
  11   7  17     4055.76     4470.20    348.65 o
  13   7  17      890.24      922.65    230.27 o
 -18   8  17      453.41      463.13    195.55 o
 -16   8  17       14.31      421.78    203.51 o
 -14   8  17     3575.03     3266.73    223.65 o
 -12   8  17     2579.43     2475.12    214.68 o
 -10   8  17     4114.67     4018.36    206.90 o
  -8   8  17    23266.69    22118.09    397.44 o
  -6   8  17     5182.00     5327.60    197.25 o
  -4   8  17       10.60      284.74    188.93 o
  -2   8  17      605.53      511.93    163.70 o
   0   8  17     1125.60     1282.43    165.81 o
   2   8  17     1060.72     1005.02    173.18 o
   4   8  17       87.12      488.46    197.47 o
   6   8  17      650.70      746.75    218.28 o
   8   8  17      565.11      666.13    207.25 o
  10   8  17     3187.22     3303.27    277.32 o
  12   8  17     1497.24     1558.48    269.63 o
 -17   9  17     5685.57     4864.45    281.07 o
 -15   9  17      205.26      424.56    205.45 o
 -13   9  17      215.91      394.35    213.33 o
 -11   9  17     2519.87     2436.68    230.73 o
  -9   9  17      317.33      560.23    186.21 o
  -7   9  17      186.97      482.88    177.88 o
  -5   9  17      724.22      772.85    153.44 o
  -3   9  17       21.23      349.40    175.28 o
  -1   9  17     2592.28     2382.00    212.02 o
   1   9  17     7708.98     7792.47    318.02 o
   3   9  17     1233.47     1350.52    160.67 o
   5   9  17      464.75      295.43    220.73 o
   7   9  17    12136.62    12316.16    333.86 o
   9   9  17     1621.95     1379.08    317.84 o
  11   9  17     1231.80     1103.00    227.75 o
 -16  10  17     3008.67     3108.85    300.31 o
 -14  10  17       86.22      412.96    222.82 o
 -12  10  17     3966.48     3376.14    241.29 o
 -10  10  17     2540.43     2304.19    206.25 o
  -8  10  17     1234.95     1353.17    213.77 o
  -6  10  17    12646.41    12253.31    254.44 o
  -4  10  17     4447.84     4105.48    177.31 o
  -2  10  17      466.41      539.60    196.30 o
   0  10  17     2100.41     2005.56    191.60 o
   2  10  17     4028.38     4166.56    284.48 o
   4  10  17     2765.07     2548.54    221.35 o
   6  10  17      679.82      804.78    271.87 o
   8  10  17    11981.28    12171.73    329.65 o
  10  10  17      540.89     1006.10    297.40 o
 -13  11  17       21.97      388.91    242.86 o
 -11  11  17    10670.94     9474.65    381.99 o
  -9  11  17      734.44      502.84    185.42 o
  -7  11  17     2171.53     1952.63    246.30 o
  -5  11  17    20096.68    20182.15    339.55 o
  -3  11  17       16.87      300.62    164.78 o
  -1  11  17       49.36      372.49    184.49 o
   1  11  17     8621.44     8392.80    287.50 o
   3  11  17       80.56      375.33    208.33 o
   5  11  17     6551.82     5712.26    443.13 o
   7  11  17     6207.38     5619.53    342.08 o
   9  11  17     7211.37     7838.22    463.74 o
 -12  12  17     3795.63     3423.60    460.46 o
 -10  12  17      681.75      761.43    246.00 o
  -8  12  17     5722.75     5174.20    275.60 o
  -6  12  17      241.68      269.29    199.72 o
  -4  12  17     2816.98     2420.27    228.84 o
  -2  12  17      299.89      437.55    174.18 o
   0  12  17     6070.17     5784.47    270.46 o
   2  12  17    10469.29    10843.46    354.87 o
   4  12  17     2568.82     2223.76    299.62 o
   6  12  17     2688.80     2558.12    307.88 o
  -9  13  17     2347.70     1975.53    403.44 o
  -7  13  17     5161.04     4477.69    307.80 o
  -5  13  17     4066.61     3881.07    322.57 o
  -3  13  17     2206.03     2061.61    238.12 o
  -1  13  17     2490.40     1912.62    274.22 o
   1  13  17        4.82      257.23    214.79 o
   3  13  17      239.28      473.02    231.17 o
  -4  14  17      132.80      357.49    308.36 o
  -2  14  17     8717.00     9403.68    562.19 o
 -20   0  18     1756.78     1875.91    462.31 o
 -18   0  18     3247.16     3334.98    487.23 o
 -16   0  18      300.81      618.83    257.66 o
 -14   0  18    32671.14    33653.57    435.83 o
 -12   0  18    36334.77    36573.32    626.27 o
 -10   0  18     4361.60     4709.98    355.67 o
  -8   0  18     4877.11     4615.20    292.80 o
  -6   0  18     2787.54     2762.71    239.46 o
  -4   0  18     1290.58     1368.66    208.10 o
  -2   0  18      441.72      322.25    217.59 o
   0   0  18    37467.25    37488.55    482.22 o
   2   0  18      294.73      336.91    260.13 o
   4   0  18    11422.46    11060.56    366.70 o
   6   0  18    39359.49    41316.78    569.75 o
   8   0  18        5.01      124.66    262.88 o
  10   0  18      173.67      203.04    246.69 o
  12   0  18    10295.19    10332.62    409.28 o
  14   0  18       69.45      320.58    329.53 o
 -21   1  18     1713.03     1476.76    237.01 o
 -19   1  18     5612.53     5939.04    284.96 o
 -17   1  18      977.55     1096.38    187.56 o
 -15   1  18      610.88      704.99    158.36 o
 -13   1  18    25555.59    25514.57    596.61 o
 -11   1  18     1065.45     1068.08    177.66 o
  -9   1  18      287.88      225.01    158.31 o
  -7   1  18    14915.21    14424.88    239.71 o
  -5   1  18      690.52      956.62    158.13 o
  -3   1  18     1374.97     1293.08    141.57 o
  -1   1  18    10981.09    11049.48    200.52 o
   1   1  18    18381.39    19568.23    230.87 o
   3   1  18      238.39      392.50    154.63 o
   5   1  18     8670.96     9399.67    269.28 o
   7   1  18     1453.49     1318.38    172.13 o
   9   1  18     2571.27     2732.82    237.83 o
  11   1  18     1849.24     1567.16    208.38 o
  13   1  18    12416.86    12542.72    314.28 o
  15   1  18       15.88      474.23    469.64 o
 -20   2  18      246.40      426.64    242.93 o
 -18   2  18     2409.25     2263.82    241.87 o
 -16   2  18      896.86     1004.96    223.56 o
 -14   2  18      852.62      749.37    138.89 o
 -12   2  18     9420.40     8670.19    190.16 o
 -10   2  18     1960.44     2214.08    192.30 o
  -8   2  18      745.84      940.25    198.28 o
  -6   2  18     7772.75     7863.66    176.88 o
  -4   2  18     4809.69     4751.13    164.51 o
  -2   2  18      672.02      565.41    132.72 o
   0   2  18     1174.88     1219.07    166.79 o
   2   2  18     6471.73     6120.52    189.79 o
   4   2  18      394.79      496.12    193.39 o
   6   2  18      848.07      987.14    203.32 o
   8   2  18       73.17      379.83    192.80 o
  10   2  18      106.38      499.35    215.95 o
  12   2  18     2160.15     2086.08    235.08 o
  14   2  18     2307.28     2380.23    339.14 o
 -19   3  18     2850.71     3035.01    280.74 o
 -17   3  18     4707.53     4826.67    290.80 o
 -15   3  18     3598.48     3261.56    212.46 o
 -13   3  18     4730.56     4265.46    215.15 o
 -11   3  18    16507.90    17555.16    245.54 o
  -9   3  18       95.36      343.24    182.95 o
  -7   3  18     7883.70     7914.50    204.24 o
  -5   3  18      622.86      495.39    137.78 o
  -3   3  18     1421.96     1663.08    189.71 o
  -1   3  18     5114.68     4814.19    147.84 o
   1   3  18     5996.18     5913.42    180.50 o
   3   3  18    23142.20    23017.59    317.51 o
   5   3  18     1321.31     1662.83    231.26 o
   7   3  18     1546.98     1506.49    231.82 o
   9   3  18     6066.45     5931.02    261.10 o
  11   3  18      109.38      579.99    214.05 o
  13   3  18       90.33      117.17    254.61 o
  15   3  18     1002.44      527.77    489.52 o
 -20   4  18      963.60     1261.42    237.60 o
 -18   4  18       95.28      302.69    204.08 o
 -16   4  18     6098.81     5923.32    254.19 o
 -14   4  18     1800.64     1787.67    190.87 o
 -12   4  18      185.78      357.97    154.54 o
 -10   4  18    26845.73    26940.95    298.58 o
  -8   4  18     6254.06     5716.39    226.74 o
  -6   4  18      174.28      294.92    143.43 o
  -4   4  18    18282.49    19346.89    292.12 o
  -2   4  18       43.02      204.98    136.19 o
   0   4  18      257.66      492.17    130.78 o
   2   4  18    11251.70    11896.84    234.78 o
   4   4  18      732.15      657.71    189.18 o
   6   4  18    14043.46    14138.62    288.23 o
   8   4  18     5857.76     5982.15    255.03 o
  10   4  18     2415.27     3098.54    242.58 o
  12   4  18     4437.29     4760.85    310.75 o
  14   4  18     3156.18     3429.18    348.21 o
 -19   5  18     2424.72     2569.41    239.01 o
 -17   5  18     8053.54     8095.12    309.01 o
 -15   5  18     3152.56     2695.28    203.03 o
 -13   5  18     1656.32     1635.04    178.32 o
 -11   5  18     4117.34     3686.77    214.17 o
  -9   5  18     7450.03     7963.49    230.42 o
  -7   5  18    13416.17    13230.21    276.89 o
  -5   5  18     6630.58     6530.07    185.22 o
  -3   5  18    10970.03    11063.94    206.94 o
  -1   5  18     4519.24     4084.63    239.58 o
   1   5  18       26.56      224.11    151.03 o
   3   5  18    26529.23    27435.37    666.91 o
   5   5  18       41.26      344.67    174.31 o
   7   5  18      172.51      385.50    197.69 o
   9   5  18    12869.18    13022.26    335.74 o
  11   5  18      367.22      387.73    267.42 o
  13   5  18       18.93       13.17    281.38 o
 -18   6  18       89.43       53.55    157.87 o
 -16   6  18     5361.72     4850.37    253.26 o
 -14   6  18     3084.48     2934.48    243.92 o
 -12   6  18      210.09      364.70    163.45 o
 -10   6  18     3245.78     3420.73    218.93 o
  -8   6  18       24.93      313.47    158.34 o
  -6   6  18      497.59      479.05    174.65 o
  -4   6  18     2046.01     2200.92    193.88 o
  -2   6  18      577.52      566.60    186.37 o
   0   6  18      680.35      716.65    152.47 o
   2   6  18     4757.53     4469.17    181.99 o
   4   6  18     4269.72     4326.15    211.26 o
   6   6  18      541.66      664.09    166.65 o
   8   6  18     7641.33     7650.40    233.59 o
  10   6  18     2401.79     2089.92    298.93 o
  12   6  18       31.88      177.00    281.60 o
 -17   7  18     1381.31     1365.99    274.90 o
 -15   7  18       23.70      213.87    206.60 o
 -13   7  18      849.42      980.30    225.73 o
 -11   7  18      117.91      403.87    187.90 o
  -9   7  18      177.36      362.47    169.89 o
  -7   7  18    12054.90    12813.00    287.47 o
  -5   7  18     2727.96     2631.14    225.01 o
  -3   7  18      328.98      606.48    166.77 o
  -1   7  18     4942.69     4920.62    196.57 o
   1   7  18      994.13      986.33    181.62 o
   3   7  18       80.08      621.14    189.75 o
   5   7  18     2124.51     2320.93    192.90 o
   7   7  18     1763.73     1417.28    192.25 o
   9   7  18      255.79      284.87    211.45 o
  11   7  18      156.80      604.85    247.54 o
 -16   8  18     1940.44     2281.35    307.50 o
 -14   8  18     4856.87     4516.38    248.43 o
 -12   8  18     7626.79     7298.27    273.84 o
 -10   8  18     3264.75     2972.39    223.81 o
  -8   8  18      156.68      441.42    181.24 o
  -6   8  18    11313.70    11204.13    254.22 o
  -4   8  18     4839.66     5180.69    236.21 o
  -2   8  18      226.98      660.47    204.27 o
   0   8  18    16994.42    16562.76    273.99 o
   2   8  18       50.44      318.92    191.66 o
   4   8  18      288.86      404.70    211.24 o
   6   8  18    13521.40    14635.85    636.25 o
   8   8  18     1749.28     1481.84    285.06 o
  10   8  18     1727.50     1784.71    247.61 o
 -15   9  18       64.37      426.55    216.14 o
 -13   9  18    10815.33    11239.53    377.24 o
 -11   9  18      347.00      637.37    217.29 o
  -9   9  18     3361.37     2728.34    240.68 o
  -7   9  18    12545.18    13086.73    306.19 o
  -5   9  18     2217.21     2139.20    189.77 o
  -3   9  18     3896.55     4272.93    219.87 o
  -1   9  18     4618.72     4830.82    258.67 o
   1   9  18     3806.35     3401.92    235.57 o
   3   9  18     5820.14     5612.69    234.97 o
   5   9  18     1072.62     1364.89    290.18 o
   7   9  18     4919.36     5056.37    330.62 o
   9   9  18      366.56      284.28    279.29 o
 -14  10  18      829.59      518.27    318.57 o
 -12  10  18     1899.23     1802.84    237.61 o
 -10  10  18      319.34      635.41    246.19 o
  -8  10  18     2739.22     2560.28    221.41 o
  -6  10  18     2479.33     2195.31    191.55 o
  -4  10  18       10.04      175.50    160.53 o
  -2  10  18       95.28      282.66    188.42 o
   0  10  18     1165.86     1147.38    211.24 o
   2  10  18      558.19      651.15    188.57 o
   4  10  18       27.30      367.62    239.46 o
   6  10  18      964.11      736.62    236.16 o
   8  10  18     1647.53      866.94    249.62 o
 -11  11  18     3583.03     3921.92    272.69 o
  -9  11  18     1442.90     1719.53    255.84 o
  -7  11  18     1488.79     1464.88    234.72 o
  -5  11  18       12.64      503.96    215.12 o
  -3  11  18     1401.77     1240.73    204.39 o
  -1  11  18      501.66      648.27    207.55 o
   1  11  18      463.23      311.28    192.55 o
   3  11  18     2837.13     2932.87    279.62 o
   5  11  18        4.75      267.64    300.76 o
   7  11  18       94.51      148.39    489.52 o
 -10  12  18     4058.69     4101.28    549.18 o
  -8  12  18      394.43      426.97    231.18 o
  -6  12  18     2286.75     1978.23    252.27 o
  -4  12  18     3515.80     3454.23    262.97 o
  -2  12  18        2.16      406.59    227.75 o
   0  12  18     1405.00     1261.04    238.80 o
   2  12  18     5097.64     4362.18    363.59 o
   4  12  18      546.51      888.42    327.49 o
  -5  13  18      102.33      287.59    512.47 o
  -3  13  18     6061.79     5411.93    642.50 o
  -1  13  18     1951.47     1849.48    457.40 o
 -19   1  19     2272.32     2244.00    291.13 o
 -17   1  19     1331.27     1195.67    203.72 o
 -15   1  19     5801.60     6208.29    246.00 o
 -13   1  19      707.44      522.51    158.48 o
 -11   1  19      853.57     1184.33    238.50 o
  -9   1  19     4660.67     4872.98    221.85 o
  -7   1  19     3124.73     2952.79    188.66 o
  -5   1  19     4375.49     4161.24    167.89 o
  -3   1  19      741.47      960.16    192.88 o
  -1   1  19       19.17      498.45    169.38 o
   1   1  19     3059.94     3011.82    169.76 o
   3   1  19     2031.70     2206.43    204.77 o
   5   1  19      300.10      492.73    175.80 o
   7   1  19      610.32      745.63    210.21 o
   9   1  19     2287.70     2266.27    210.82 o
  11   1  19     3484.18     3949.40    280.86 o
  13   1  19     4728.49     4765.13    289.19 o
 -18   2  19     1975.97     1781.98    227.73 o
 -16   2  19     4877.28     4805.80    228.77 o
 -14   2  19     4220.78     3510.19    199.98 o
 -12   2  19     9819.41    10128.19    245.52 o
 -10   2  19      209.26      410.18    191.69 o
  -8   2  19     6326.67     6391.63    246.06 o
  -6   2  19     1817.67     1960.39    194.61 o
  -4   2  19      660.91      948.89    163.26 o
  -2   2  19    19568.80    19492.45    248.32 o
   0   2  19     5825.66     5496.45    174.11 o
   2   2  19      100.45      315.83    199.72 o
   4   2  19    15503.89    14664.33    292.84 o
   6   2  19     4163.85     4945.88    262.20 o
   8   2  19    14229.47    14346.56    297.91 o
  10   2  19     2434.97     2530.70    247.92 o
  12   2  19      186.88      262.45    242.71 o
 -19   3  19     1242.27     1670.48    262.94 o
 -17   3  19      581.91      985.20    230.24 o
 -15   3  19     8759.31     8505.27    317.07 o
 -13   3  19     1489.67     2042.07    200.79 o
 -11   3  19     6259.22     6421.14    225.24 o
  -9   3  19     5037.33     4580.23    248.84 o
  -7   3  19     1773.16     1832.37    190.84 o
  -5   3  19     2450.18     2822.80    185.27 o
  -3   3  19     4042.05     4453.65    205.95 o
  -1   3  19     3010.37     3108.77    213.26 o
   1   3  19     4624.47     4366.48    224.07 o
   3   3  19      488.00      872.04    218.42 o
   5   3  19      698.29     1013.65    210.47 o
   7   3  19     1576.59     1492.56    238.77 o
   9   3  19      168.26      514.39    201.69 o
  11   3  19     6123.89     5864.86    319.28 o
  13   3  19     2555.31     2622.01    657.80 o
 -18   4  19      342.08      483.50    235.32 o
 -16   4  19       13.71      401.11    235.48 o
 -14   4  19     3077.37     3021.86    283.22 o
 -12   4  19     4689.75     4276.02    188.24 o
 -10   4  19      297.85      386.57    182.46 o
  -8   4  19     1334.56     1664.61    235.98 o
  -6   4  19       77.09      356.83    180.68 o
  -4   4  19       72.80      354.83    156.23 o
  -2   4  19      884.22      925.66    164.04 o
   0   4  19      128.46      184.16    144.55 o
   2   4  19     1620.32     1464.00    195.52 o
   4   4  19     1902.83     1720.38    206.25 o
   6   4  19      180.40      283.51    179.84 o
   8   4  19      176.91      384.98    186.08 o
  10   4  19     3025.07     2670.16    242.87 o
  12   4  19      294.60      195.91    271.43 o
 -17   5  19     1675.10     1918.07    269.14 o
 -15   5  19      414.33      831.65    271.62 o
 -13   5  19       33.47      336.27    199.50 o
 -11   5  19      163.60      335.09    172.12 o
  -9   5  19    11767.97    11670.98    286.78 o
  -7   5  19      922.63      904.58    193.96 o
  -5   5  19     7828.42     8454.74    199.06 o
  -3   5  19      404.30      617.22    162.30 o
  -1   5  19      478.61      442.69    154.64 o
   1   5  19    10076.42    10435.33    220.35 o
   3   5  19     1037.12      788.15    201.57 o
   5   5  19     1362.41     1504.32    216.45 o
   7   5  19     1411.96     1401.12    229.68 o
   9   5  19       37.99      189.14    242.14 o
  11   5  19      339.09      537.52    281.95 o
 -16   6  19       37.30      305.57    285.39 o
 -14   6  19      510.85      702.01    218.10 o
 -12   6  19    18550.27    18078.44    301.39 o
 -10   6  19     1153.05     1231.17    207.90 o
  -8   6  19     4033.64     3778.02    218.22 o
  -6   6  19    14024.19    14159.38    295.97 o
  -4   6  19     1299.23     1473.48    188.82 o
  -2   6  19     5232.40     5563.54    250.94 o
   0   6  19     2644.35     2698.48    203.42 o
   2   6  19    14929.38    15180.91    431.10 o
   4   6  19     2142.17     1852.09    213.89 o
   6   6  19     2596.58     2521.89    185.05 o
   8   6  19     8347.35     8566.64    320.71 o
  10   6  19       50.17      378.73    266.30 o
 -15   7  19     1587.51     1295.76    206.08 o
 -13   7  19     5327.88     4620.23    268.17 o
 -11   7  19    13658.52    13504.51    276.09 o
  -9   7  19     7389.31     7308.68    273.38 o
  -7   7  19      652.50      574.72    193.07 o
  -5   7  19    14611.85    15032.71    309.35 o
  -3   7  19     1045.66     1172.82    204.34 o
  -1   7  19     2417.50     2250.80    201.07 o
   1   7  19    20328.81    19888.97    414.94 o
   3   7  19       24.41      296.88    213.89 o
   5   7  19     1257.57     1684.16    220.12 o
   7   7  19    12824.54    12641.47    289.45 o
   9   7  19     5124.65     5097.75    356.37 o
 -14   8  19      814.22      784.32    233.86 o
 -12   8  19     5129.67     4628.73    239.83 o
 -10   8  19      856.24      747.74    226.94 o
  -8   8  19      109.13      592.68    207.36 o
  -6   8  19     4498.62     4094.59    258.37 o
  -4   8  19     6893.73     7073.39    252.48 o
  -2   8  19       11.37      195.50    178.53 o
   0   8  19     5988.57     6201.72    337.41 o
   2   8  19     8775.60     8627.63    289.97 o
   4   8  19      607.46      567.35    196.94 o
   6   8  19     2186.96     1728.91    244.07 o
   8   8  19       78.69      419.77    267.02 o
 -13   9  19     1335.07     1177.62    242.74 o
 -11   9  19     1381.21     1255.36    227.06 o
  -9   9  19     5808.11     5897.03    229.29 o
  -7   9  19     3932.87     3892.49    275.73 o
  -5   9  19        1.86      407.55    194.62 o
  -3   9  19       37.24      496.34    222.01 o
  -1   9  19      292.78      426.17    167.21 o
   1   9  19      167.06      420.71    220.26 o
   3   9  19      653.42      797.40    264.01 o
   5   9  19     2317.24     2347.36    271.94 o
   7   9  19      356.71      743.99    263.97 o
 -12  10  19       44.47      560.23    310.43 o
 -10  10  19     4070.34     4356.56    281.22 o
  -8  10  19     4086.70     4102.98    284.82 o
  -6  10  19      652.08      586.07    194.88 o
  -4  10  19      508.42      705.93    193.23 o
  -2  10  19    12900.18    12300.58    295.05 o
   0  10  19       20.17      240.68    214.29 o
   2  10  19      794.13     1062.13    226.28 o
   4  10  19     6941.52     6779.04    305.76 o
   6  10  19      657.15      800.72    360.20 o
  -9  11  19     8431.04     8574.34    466.56 o
  -7  11  19      325.48      418.88    218.07 o
  -5  11  19     3694.10     3904.76    254.43 o
  -3  11  19     5940.76     5743.15    254.98 o
  -1  11  19     4689.33     4329.18    327.49 o
   1  11  19     1476.60     1233.33    259.06 o
   3  11  19     1318.34     1318.04    369.96 o
  -6  12  19      694.61      492.58    416.09 o
  -4  12  19      177.06      447.84    275.38 o
  -2  12  19     1265.25     1034.74    225.10 o
   0  12  19      137.95      186.51    268.59 o
 -18   0  20       71.05      328.90    475.75 o
 -16   0  20    17099.20    17563.15    467.90 o
 -14   0  20      575.19      807.02    344.00 o
 -12   0  20     4277.09     4858.11    537.71 o
 -10   0  20    31999.40    33739.61    881.14 o
  -8   0  20      798.96     1304.64    293.05 o
  -6   0  20      477.66      857.29    299.19 o
  -4   0  20     9039.68     9546.04    380.33 o
  -2   0  20     1447.38     1349.57    251.09 o
   0   0  20     1943.40     2136.16    312.97 o
   2   0  20    19501.62    21061.79    552.24 o
   4   0  20      770.47      802.72    248.76 o
   6   0  20     6448.10     7020.84    401.40 o
   8   0  20    14654.92    14248.02    470.74 o
  10   0  20    13045.09    14314.23    487.53 o
  12   0  20     2028.91     2406.31    622.61 o
 -17   1  20    12602.69    12857.44    307.72 o
 -15   1  20     4824.63     5077.17    250.58 o
 -13   1  20      493.82      666.78    194.18 o
 -11   1  20     4230.53     4584.79    278.71 o
  -9   1  20     1124.89     1437.19    218.04 o
  -7   1  20     1505.43     1352.97    185.57 o
  -5   1  20     1973.65     1840.54    190.08 o
  -3   1  20      564.60      555.45    167.12 o
  -1   1  20      758.72      880.59    206.48 o
   1   1  20    12156.65    12322.61    299.65 o
   3   1  20    23517.77    23871.47    350.26 o
   5   1  20      604.76      630.85    204.47 o
   7   1  20       69.21      305.62    195.77 o
   9   1  20     2408.24     2353.40    222.71 o
  11   1  20     2047.93     1663.56    253.31 o
 -18   2  20      860.40      714.66    264.80 o
 -16   2  20     3266.39     3037.58    255.47 o
 -14   2  20     3500.85     3369.57    257.98 o
 -12   2  20     1158.46     1153.46    208.67 o
 -10   2  20       48.72      437.00    186.24 o
  -8   2  20       10.27      467.36    204.90 o
  -6   2  20     5482.27     4761.03    228.10 o
  -4   2  20      104.58      326.45    138.88 o
  -2   2  20     1291.70     1035.68    145.96 o
   0   2  20    11925.05    11492.38    231.23 o
   2   2  20    14491.16    14384.89    299.43 o
   4   2  20      105.34      469.46    192.61 o
   6   2  20       23.12      374.08    217.37 o
   8   2  20     2733.29     2673.67    247.16 o
  10   2  20       43.71      468.30    231.18 o
 -17   3  20     3757.47     3572.26    318.53 o
 -15   3  20     1328.27     1019.80    222.89 o
 -13   3  20    20112.79    19780.71    420.51 o
 -11   3  20     4960.08     4609.76    272.04 o
  -9   3  20     1620.47     1700.50    223.94 o
  -7   3  20    18798.37    19819.94    490.63 o
  -5   3  20       20.18      189.47    145.79 o
  -3   3  20     4884.62     4351.95    197.46 o
  -1   3  20     4480.42     4515.17    177.76 o
   1   3  20     1163.77     1021.18    198.38 o
   3   3  20      176.45      264.04    181.59 o
   5   3  20     2973.69     3086.82    257.42 o
   7   3  20     4476.08     4228.49    269.71 o
   9   3  20        9.47      326.44    221.68 o
  11   3  20     2572.17     2329.78    348.86 o
 -16   4  20      436.53      400.99    250.50 o
 -14   4  20    10384.44     9820.39    307.49 o
 -12   4  20      161.72      527.13    211.47 o
 -10   4  20     7236.03     6665.69    293.22 o
  -8   4  20     7705.23     8209.18    270.94 o
  -6   4  20     9428.70     9480.59    231.76 o
  -4   4  20     2748.76     3147.50    205.30 o
  -2   4  20     4434.20     4531.81    180.97 o
   0   4  20    27984.52    28838.09    622.48 o
   2   4  20     1112.28     1091.06    201.07 o
   4   4  20     7530.87     7088.68    349.02 o
   6   4  20    11460.68    11556.45    356.59 o
   8   4  20     2893.27     3126.79    260.44 o
  10   4  20     1393.06     1189.68    348.42 o
 -15   5  20     1405.21     1222.87    231.27 o
 -13   5  20    22760.42    22276.54    488.13 o
 -11   5  20      140.74      296.69    195.90 o
  -9   5  20      790.80      854.17    202.32 o
  -7   5  20     7793.84     7697.92    368.13 o
  -5   5  20       35.32      132.69    121.68 o
  -3   5  20     1660.52     1928.42    196.59 o
  -1   5  20    17679.57    18334.90    250.48 o
   1   5  20      548.98      684.34    189.34 o
   3   5  20      250.62      394.21    222.09 o
   5   5  20     8890.02     8981.68    275.96 o
   7   5  20     2532.92     1954.98    245.87 o
   9   5  20      993.75     1567.77    308.49 o
 -14   6  20     7229.49     6878.81    316.90 o
 -12   6  20     3173.01     3371.65    246.99 o
 -10   6  20     4318.06     4240.14    256.10 o
  -8   6  20     4357.35     4494.36    302.28 o
  -6   6  20     3363.74     3523.32    249.81 o
  -4   6  20       44.89      168.42    202.36 o
  -2   6  20     1373.09     1211.24    173.82 o
   0   6  20     2431.29     2555.16    218.19 o
   2   6  20       57.34      169.75    200.75 o
   4   6  20     1531.60     1567.48    217.60 o
   6   6  20     2814.74     3178.06    227.26 o
   8   6  20      546.95      515.35    252.03 o
 -13   7  20      890.44      863.57    208.63 o
 -11   7  20     2759.54     2722.91    290.63 o
  -9   7  20      387.64      488.97    224.43 o
  -7   7  20     2331.39     2051.01    236.53 o
  -5   7  20      965.95     1040.20    206.19 o
  -3   7  20      853.21      627.30    206.00 o
  -1   7  20       31.98      369.70    210.55 o
   1   7  20     2708.82     3001.66    262.09 o
   3   7  20     8522.48     7944.83    304.05 o
   5   7  20     1268.18     1496.74    319.67 o
   7   7  20       65.87      364.99    203.90 o
 -12   8  20     3741.62     3694.11    270.13 o
 -10   8  20     7625.32     7186.48    299.62 o
  -8   8  20     1819.68     2385.13    280.59 o
  -6   8  20        8.72      329.19    210.08 o
  -4   8  20     6669.31     6527.04    330.54 o
  -2   8  20     2714.33     2642.47    210.07 o
   0   8  20     2549.35     2603.38    255.90 o
   2   8  20     3677.64     3890.31    314.65 o
   4   8  20       14.74      141.45    261.90 o
   6   8  20      151.77      369.85    266.58 o
 -11   9  20     8325.14     8210.80    413.80 o
  -9   9  20     2197.80     2175.89    274.20 o
  -7   9  20     6234.52     6611.30    284.62 o
  -5   9  20     1723.98     1924.09    212.68 o
  -3   9  20     5011.82     5057.49    310.63 o
  -1   9  20     3927.25     3229.62    250.32 o
   1   9  20       22.79      269.25    237.95 o
   3   9  20     2758.48     2974.35    341.76 o
   5   9  20     1572.31     1407.38    504.82 o
  -8  10  20     1253.49     1221.33    324.77 o
  -6  10  20     1313.19     1364.47    252.36 o
  -4  10  20      576.82      842.09    202.26 o
  -2  10  20       17.25      254.31    232.95 o
   0  10  20        2.76      157.03    226.70 o
   2  10  20     5506.60     5321.55    365.41 o
  -3  11  20      130.77      230.05    270.02 o
 -15   1  21     3383.26     3045.11    274.39 o
 -13   1  21       28.05      227.96    198.48 o
 -11   1  21      921.07     1005.15    208.87 o
  -9   1  21     3249.93     3495.80    266.73 o
  -7   1  21     6009.39     5180.69    323.74 o
  -5   1  21     9128.96     9205.07    300.98 o
  -3   1  21     1358.68     1292.54    184.38 o
  -1   1  21       86.91      163.18    173.51 o
   1   1  21     1371.50     1521.98    219.70 o
   3   1  21     1761.11     1577.75    221.46 o
   5   1  21     1044.14     1614.07    256.45 o
   7   1  21     2295.92     2658.52    366.69 o
   9   1  21      268.71      434.09    272.51 o
 -16   2  21      475.04     1286.53    527.77 o
 -14   2  21      510.79      706.32    233.93 o
 -12   2  21    12412.37    11909.27    308.94 o
 -10   2  21     1333.44     1592.09    226.12 o
  -8   2  21    14532.90    14303.58    308.91 o
  -6   2  21     2642.57     2697.17    227.10 o
  -4   2  21       14.75      316.60    153.99 o
  -2   2  21     1027.65     1127.61    177.43 o
   0   2  21    12548.38    12310.15    300.05 o
   2   2  21     2098.88     1988.22    250.85 o
   4   2  21     2335.53     2569.28    275.33 o
   6   2  21     5734.48     6098.14    313.98 o
   8   2  21     7976.84     8313.73    309.27 o
 -15   3  21     3459.98     3189.55    509.41 o
 -13   3  21     1254.94     1223.89    295.35 o
 -11   3  21      247.92      567.42    223.20 o
  -9   3  21     7761.18     7842.24    302.13 o
  -7   3  21      468.42      602.03    197.46 o
  -5   3  21    11888.25    11101.22    259.91 o
  -3   3  21     1589.50     1706.94    189.78 o
  -1   3  21      647.88      609.86    156.08 o
   1   3  21     6949.48     7728.06    300.90 o
   3   3  21      732.04      939.16    212.18 o
   5   3  21     3202.50     3233.46    258.06 o
   7   3  21     1499.00     2024.64    273.90 o
   9   3  21      331.91      319.32    254.26 o
 -14   4  21       28.46       10.37    255.60 o
 -12   4  21       44.62      472.25    253.69 o
 -10   4  21       65.90      292.21    219.90 o
  -8   4  21      332.44      663.31    234.57 o
  -6   4  21     2325.95     2662.74    234.34 o
  -4   4  21     1256.10     1088.57    182.49 o
  -2   4  21      399.75      640.36    206.55 o
   0   4  21       25.00      264.17    208.46 o
   2   4  21     1708.70     1398.59    326.57 o
   4   4  21       11.57      495.91    226.65 o
   6   4  21      561.73      695.58    244.23 o
   8   4  21       18.39      148.62    234.09 o
 -13   5  21      490.36      646.21    241.42 o
 -11   5  21       13.55      428.17    233.69 o
  -9   5  21      284.11      477.18    209.95 o
  -7   5  21     2925.98     2552.88    240.81 o
  -5   5  21     2020.12     2072.18    212.19 o
  -3   5  21     3761.63     3430.64    200.91 o
  -1   5  21     3001.52     3237.14    240.15 o
   1   5  21      418.45      566.95    211.69 o
   3   5  21     2234.02     2370.75    253.73 o
   5   5  21     1304.09     1209.91    264.08 o
   7   5  21      748.23      824.27    247.62 o
 -12   6  21     4670.21     4860.81    253.02 o
 -10   6  21     5600.36     5558.27    376.69 o
  -8   6  21     5118.45     5301.37    283.14 o
  -6   6  21     2032.59     1972.53    234.64 o
  -4   6  21     8184.01     8493.56    265.79 o
  -2   6  21    12908.69    13000.26    269.00 o
   0   6  21     6209.05     6337.11    303.51 o
   2   6  21       85.15      382.73    225.92 o
   4   6  21    12283.22    12617.61    317.06 o
   6   6  21     3631.98     3958.62    332.07 o
 -11   7  21       10.12       85.39    319.49 o
  -9   7  21     8604.59     8704.57    289.76 o
  -7   7  21       88.26      194.81    210.43 o
  -5   7  21      326.89      567.45    227.27 o
  -3   7  21    14426.37    15062.11    285.45 o
  -1   7  21      266.73      264.60    207.50 o
   1   7  21     1107.37     1202.60    303.26 o
   3   7  21     3657.50     3650.40    358.14 o
   5   7  21      559.50      704.65    298.53 o
 -10   8  21     1371.18     1069.30    503.29 o
  -8   8  21      836.85      936.75    246.08 o
  -6   8  21     1680.23     1876.57    247.75 o
  -4   8  21     2521.88     2394.57    252.84 o
  -2   8  21     3019.43     2837.27    278.65 o
   0   8  21      261.33      356.15    231.36 o
   2   8  21     5180.70     5521.80    422.44 o
   4   8  21    12256.74    12255.84   1251.34 o
  -7   9  21     1280.21     1717.92    558.36 o
  -5   9  21     7812.93     7513.83    476.05 o
  -3   9  21     1017.49      935.94    233.98 o
  -1   9  21       30.79       84.28    231.54 o
   1   9  21     1285.58     1405.16    315.34 o
 -14   0  22     6976.62     7951.69    691.45 o
 -12   0  22     1702.10     1579.65    359.20 o
 -10   0  22      579.23      838.52    341.80 o
  -8   0  22    27836.87    29108.06    933.15 o
  -6   0  22     9141.19     9643.29    339.10 o
  -4   0  22       64.51      459.71    317.25 o
  -2   0  22    14955.70    14391.48    415.70 o
   0   0  22     1202.72      803.21    328.13 o
   2   0  22     4497.11     4505.84    529.30 o
   4   0  22     4481.97     3919.42    560.66 o
   6   0  22     5830.04     6349.54    449.45 o
 -13   1  22     5676.86     5623.38    297.57 o
 -11   1  22       47.11      299.67    209.37 o
  -9   1  22     5778.06     5453.43    261.33 o
  -7   1  22    10349.08    10169.37    295.81 o
  -5   1  22     1897.75     1914.43    224.09 o
  -3   1  22      516.06      793.61    181.67 o
  -1   1  22     8867.99     9396.84    332.53 o
   1   1  22       42.89      277.87    209.79 o
   3   1  22     1121.13     1170.30    221.05 o
   5   1  22    18001.51    18882.98    365.96 o
   7   1  22      249.92      669.63    326.39 o
 -14   2  22     3948.01     4246.61    595.08 o
 -12   2  22      270.65      562.03    247.06 o
 -10   2  22      487.99     1161.54    265.49 o
  -8   2  22     1244.19     1518.82    322.59 o
  -6   2  22       99.65      483.59    205.23 o
  -4   2  22        7.36      485.33    176.67 o
  -2   2  22     3048.07     2730.49    216.12 o
   0   2  22     1456.76     1537.03    221.00 o
   2   2  22     2167.50     2076.30    277.45 o
   4   2  22     6960.79     7164.09    306.41 o
   6   2  22     1474.47     1283.08    319.02 o
 -13   3  22     3429.61     3838.16    689.92 o
 -11   3  22     3222.95     2759.76    292.12 o
  -9   3  22     1088.88     1072.63    223.97 o
  -7   3  22     2246.35     1977.69    233.78 o
  -5   3  22    10233.23    10575.29    248.10 o
  -3   3  22     3934.05     3970.82    227.41 o
  -1   3  22     1230.98     1296.99    196.50 o
   1   3  22     1196.79     1467.37    243.35 o
   3   3  22      591.74      853.52    218.06 o
   5   3  22     1602.66     1545.68    263.67 o
 -12   4  22     4942.80     4739.19    515.53 o
 -10   4  22     7099.15     7480.66    329.44 o
  -8   4  22     3878.68     3596.93    262.86 o
  -6   4  22     1369.44     1442.54    212.59 o
  -4   4  22     4236.11     4008.80    208.46 o
  -2   4  22     1170.51     1172.12    193.22 o
   0   4  22       15.24      483.78    223.51 o
   2   4  22    27015.09    29196.21    592.19 o
   4   4  22      897.05     1002.49    271.52 o
   6   4  22       95.78      291.16    324.92 o
 -11   5  22     7882.17     7510.90    441.41 o
  -9   5  22     4295.21     3587.68    265.00 o
  -7   5  22     2605.87     2086.66    255.03 o
  -5   5  22     1704.65     2039.53    264.25 o
  -3   5  22     4914.52     4826.01    276.63 o
  -1   5  22      620.64      694.37    235.49 o
   1   5  22     2155.05     2314.17    286.36 o
   3   5  22     4722.30     5180.81    307.54 o
   5   5  22     1776.31     2254.62    383.13 o
 -10   6  22     1439.75     1818.88    544.59 o
  -8   6  22      878.70      799.93    251.49 o
  -6   6  22      890.83      777.71    242.64 o
  -4   6  22     2704.48     2390.60    221.74 o
  -2   6  22      949.58     1092.67    238.93 o
   0   6  22      856.25      762.17    285.82 o
   2   6  22     4453.95     4622.73    404.52 o
  -7   7  22      709.31      670.18    245.94 o
  -5   7  22     5385.37     5111.55    264.74 o
  -3   7  22       41.59      353.40    245.90 o
  -1   7  22     4537.92     4826.75    307.66 o
   1   7  22      457.83      777.12    540.00 o
  -4   8  22     4488.80     4591.93    373.82 o
 -11   1  23      236.99      339.95    362.88 o
  -9   1  23     2558.01     2224.72    254.65 o
  -7   1  23     1202.18     1254.47    247.33 o
  -5   1  23       40.15      443.04    183.99 o
  -3   1  23     7073.75     6642.28    218.37 o
  -1   1  23        9.65      521.40    241.81 o
   1   1  23      686.01      763.18    241.14 o
   3   1  23     4704.92     4940.02    415.32 o
 -10   2  23    13462.46    13426.92    462.48 o
  -8   2  23     1238.23     1062.46    240.58 o
  -6   2  23     7307.05     6887.77    289.70 o
  -4   2  23     2567.56     2632.32    233.75 o
  -2   2  23     2100.22     2202.24    234.89 o
   0   2  23     6951.90     7331.31    517.35 o
   2   2  23      620.79     1210.18    343.85 o
  -9   3  23     3356.30     2507.14    252.93 o
  -7   3  23     1721.48     1425.46    232.41 o
  -5   3  23       13.08      320.20    208.73 o
  -3   3  23     5243.47     5411.82    219.42 o
  -1   3  23      206.19      645.42    252.75 o
   1   3  23      273.67      307.57    383.20 o
   3   3  23     8087.62     7728.34    663.92 o
  -8   4  23      288.26      517.27    266.23 o
  -6   4  23        3.98      300.20    260.17 o
  -4   4  23     1591.97     1102.76    208.86 o
  -2   4  23     3001.64     2638.30    225.04 o
   0   4  23      248.39      260.03    315.38 o
   2   4  23      346.55      763.35    504.82 o
  -7   5  23      575.08      411.69    269.67 o
  -5   5  23     1540.58     1571.64    283.58 o
  -3   5  23     1733.96     1313.16    332.98 o
  -4   0  24    17950.24    18693.65    622.61 o
 
